# Supplementary material for: The Origin, Epidemiology, and Phylodynamics of Human Immunodeficiency Virus Type 1 CRF47_BF
Source: Front Microbiol. 2022 May 16;13:863123. doi: 10.3389/fmicb.2022.863123 (PMC9172993; doi:10.3389/fmicb.2022.863123)
Supplement: Supplementary file 4 [file Data_Sheet_4.FASTA]

>BF1.BR.-.RJ2_0062_P09.JQ238096
cctcaaatcactctttggcaacgacccctagtcacaataaaagtagggggacagataaag
gaagctctattggatacaggagcagatgatacagtattagaagacataaatttgccagga
aaatggaaaccaaaaatgatagggggaattggaggttttattaaagtaagacagtatgat
caaatacccatagaaatttgtggaaagaaagctataggtacagtattagtaggacctaca
cctgtcaacataattggaagaaatctgttgactcaaattggttgcactttaaattttccc
attagtcctattgaaactgtaccagtaaaattgaagccaggratggatggcccaaaggtc
aaacaatggccattgacggaagaaaaaataaaagcattaatagaaatctgtacagaaatg
gaaaaggaagggaaaatctcaaaaattgggcctgagaatccatacaatactccagtattt
gccataaagaaaaaagacagtactaaatggagaaaattagtagattttagagaacttaat
aaaagaactcaagatttttgggaggttcaattaggaataccgcatcctgca-gggttaag
aaagaaaaaatcagtaacagtactagatgtgggwgatgcatatttttcagttcccttata
tgaagaattcaggaagtatactgcatttaccatacctagtataaacaatgagacaccagg
gattagatatcagtacaatgtacttccacagggatggaaaggatcaccatcaatatttca
aagcagcatgacgaaaatcttagagccttttagaaaacagaatccagacatagtggtcta
tcaatacatggatgatttgtatgtaggatctgacttagaaatagggcagcatagaacaaa
aatagaggaactgagacaacatctcctgaaatggggatt---------------------
------------------------------------------------------------
------------------------------------------------------------
------------------------------------------------------------
------------------------------------------------------------
------------------------------------------------------------
------------------------------------------------------------
----------------------------------------------------------
>47_BF.ES.2007.4544MHDO2007.JF929086
cctcaaatcactctttggcaacgacccctagtcacagtaaaagtagggggacagataaag
gaagctctattagatacaggagcagatgatacagtattagaagaaataaatttgccagga
aaatggaaaccaaaaatgatagggggaattggaggttttatcaaagtaagacagtatgat
caaatactyrtagaaatttgtggaaagaaagctataggtacagtattagtaggacctaca
cctgtcaacataattggaagaaatctgttgactcaaattggttgcactttaaattttccc
attagtcctattgaaactgtaccagtaaaattgaagccaggaatggatggcccaaaggtc
aaacaatggccattaacggaagaaaaaatagaagcattaatagaaatctgtacagaaatg
gaaaaggaagggaaaatytcaaaaattgggcctgaaaatccatacaatactccagtattt
gccataaagaaaaargacagtactaaatggagaaaattagtagattttagagaacttaat
aaaagaactcaagatttttgggaggttcaattaggaataccgcaycctgca-ggrttaaa
aaagaaaaaatcagtaacagtactagatgtgggagaygcatatttttcagttcccttata
tgaagaattcaggaagtatactgcatttaccatacctagtaaaaacaatgagacaccagg
gattagatatcagtacaatgtacttccacagggatggaaaggatcaccagcaatatttca
aagcagcatgacgaraatcttagagccttttagaaaacagaatccagacatagtggtcta
tcaatacatggatgatttgtatgtaggatctgacttagaaataggkcagcatagaacaaa
aatagaggaactgagacaacatctactraaatggggatttaccacaccagacaaaaaaca
tcagaaagaacctcccttcctttggatgggttatgaactacatcctgataaatggacagt
acagcctatagtgctgccagaaaaagacaactggactgtcaatgacatacagaagttagt
gggaaaattgaattgggcaagtcagatttayccagggattaaagtaagacaattatgcag
actccttaggggaacyaaggcactaacagacatagtaccactaacaaaagaggcagagct
agaactggcagaaaacagggaaatwttaaaagaaccagtacatggggtgtattatgaccc
atcaaaagacttaatagcagaaatacagaagcaggggcaaggc-----------------
----------------------------------------------------------
>47_BF.ES.-.HIV07SP68-373893.EU255553.2Brazilian
---------actctttggcaacgacccctagtcacagtaaaagtagggggacagataaag
gaagctctattagatacaggagcagatgatacagtattagaaganataaatttgccagga
aaatggaaaccaaaaatgatagggggaattggaggttttatcaaagtaagacagtatgat
caaatactyatagaaatttgtggaaagaaagctataggtacagtattagtaggacctaca
cctgtcaacataattggaagaaatctgttgactcaaattggttgcactttaaattttnnn
nnnnnnnnnnnnnnnnnnnnnnnnnnnnnnnnnnnnnnnnnnnnnnnnnnnnnnnnnnnn
nnnnnnnnnnnnnnnnnnnnnnnnnnnnnnnnnnnnnnnnnnnnnnnntgtacagaaatg
gaaaaggaagggaaaatctcaaaaattgggcctgaaaatccatacaatactccagtattt
gccataaagaaaaaagacagtactaaatggagaaaattagtagattttagagaacttaat
aaaagaactcaagatttttgggaggttcaattaggaataccgcaycctgca-gggttaaa
aaagaaaaaatcagtaacagtactagatgtgggagatgcatatttttcagttcccttata
tgaagaattcaggaagtatactgcatttaccatacctagtanaaacaatgagacaccagg
gattagatatcagtacaatgtacttccacagggatggaaaggatcaccagcaatatttca
aagcagcatgacgaraatcttagagccttttagaaaacagaatccagacatagtgrtcta
tcaatacatggatgatttgtatgtaggatctgacttagaaatagggcagcatagaacaaa
aatagaggaactgagacaacatctactgaaatggggayttacyacaccagacaaaaaaca
tcagaaagaacctcccttcctttggatgggttatgaactacatcctgataaatggacagt
acagcctatagtgctgcca-----------------------------------------
------------------------------------------------------------
------------------------------------------------------------
------------------------------------------------------------
------------------------------------------------------------
----------------------------------------------------------
>47_BF.ES.2008.CRF47_BF_1053566270730142.MF403409
cctcagatcactctttggcaacgacccttagtcacagtaaaagtagggggacagatgaag
gaagctctattagatacaggagcagatgatacagtattagaagacataaatttgccagga
aaatggaaaccaaaaatgatagggggaattggaggttttatcaaagtaaaacagtatgat
caaatactcatagaaatttgtggaaagaaagctataggtacagtattagtaggacctaca
cctgtcaacataattggaagaaatctgttgactcaaattggttgcactttaaattttccc
attagtcctattgaaactgtaccagtaaaattgaagccaggaatggatggcccaaaggtc
aaacaatggccattaacggaagaaaaaataaaagcattaatagaaatctgtacagaaatg
gaaaaggaagggaaaatctcaaaaattgggcctgaaaatccatacaatactccagtattt
gccataaagaaaaaagacagtactaaatggagaaaattagtagattttagagaacttaat
aaaagaactcaagatttttgggaagttcaattaggaataccgcatcctgca-gggttaaa
aaagaaaaaatcagtaacagtactagatgtgggagatgcatatttttcagttcccttata
tgaagcattcaggaagtatactgcatttaccatacctagtacaaacaatgagacaccagg
gattagatatcagtacaatgtacttccacaaggatggaaaggatcaccagcaatatttca
aagcagcatgacgaaaatcttagagccttttagaaaacagaatccagacatagtggtcta
tcaatacatggatgatttgtatgtaggatctgacttagaaatagggcagcatagaacaaa
aatagaggaactgagacaacatctactgaaatggggacttactacaccagacaaaaaaca
tcagaaagaacctcccttcctttggatgggttatgaactacatcctgataaatggacagt
acagcctatagtgctgccagaaaaggacaactggactgtcaatgacatacagaagttagt
gggaaaattgaattgggcaagtcagatttacccagggattaaagtaagacaattatgcag
actccttaggggaaccaaggcactaacagacatagtatcactaacaaaagaggcagagct
agaactggcagaaaacagggaaattttaaaagaaccagtacatggggtgtattatgaccc
atcaaaagacttaatagcagaaatacagaagcaggggcaaggc-----------------
----------------------------------------------------------
>47_BF.ES.-.CRF47_BF_8012571667242874.MF403385
cctcagatcactctttggcaacgacccctagtcacagtaaaagtagggggacagatgaag
gaagctctattagatacaggagcagatgatacagtattagaagacataaatttgccagga
aaatggaaaccaaaaatgatagggggaattggaggttttatcaaagtaagacagtatgat
caaatactcatagaaatttgtggaaagaaagctataggtacagtattagtaggacctaca
cctgtcaacataattggaagaaatctgttgactcaaattggttgcactttaaattttccc
attagtcctattgaaactgtaccagtaaaattgaagccaggaatggatggcccaaaggtc
aaacaatggccattaacggaagaaaaaataaaagcattaatagaaatctgtacagaaatg
gaaaaggaagggaaaatctcaaaaattgggcctgaaaatccatacaatactccagtattt
gccataaagaaaaaagacagtactaaatggagaaaattagtagattttagagaacttaat
aaaagaactcaagatttttgggaggttcaattaggaataccgcatcctgca-gggttaaa
aaagaaaaaatcagtaacagtactagatgtgggagatgcatatttttcagttcccttata
tgaagaattcaggaagtatactgcatttaccatacctagtacaaacaatgagacaccagg
gattagatatcagtacaatgtacttccacaaggatggaaaggatcaccagcaatatttca
aagcagcatgacgagaatcttagagccttttagaaaacagaatccagacatagtggtcta
tcaatacatggatgatttgtatgtaggatctgacttagaaatagggcagcatagaacaaa
aatagaggaactgagacaacatttgctgaaatggggacttactacaccagacaaaaaaca
tcagaaagaacctcccttcctttggatgggttatgaactacatcctgataaatggacagt
acagcctatagtgctgccagaaaaggacaactggactgtcaatgacatacagaagttagt
gggaaaattgaattgggcaagtcagatttacccagggattaaagtaagacaattatgcag
actccttaggggaaccaaggcactaacagacatagtaccactaacaaaagaggcagagct
agaactggcagaaaacagggaaattttaaaagaaccagtacatggggtgtattatgaccc
atcaaaagacttaatagcagaaatacagaagcaggggcaaggc-----------------
----------------------------------------------------------
>47_BF.ES.2007.07SP57_378761.EU255542
cctcagatcactctttggcaacgacccttagtcacagtaaaagtagggggacagatgaag
gaagctctattagatacaggagcagatgatacagtattagaagacataaatttgccagga
aaatggaaaccaaaaatgatagggggaattggaggttttatcaaagtaagacagtatgat
caaatactcatagaaatttgtggaaagaaagctataggtacagtattagtaggacctaca
cctgtcaacataattggaagaaatctgttgactcaaattggttgcactttaaattttccc
attagtcctattgaaactgtaccagtaaaattgaagccaggaatggatggcccaaaggtc
aaacaatggccattaacggaagaaaaaataaaagcattaatagaaatctgtacagaaatg
gaaaaggaagggaaaatctcaaaaattgggcctgaaaatccatacaatactccagtattt
gccataaagaaaaaagacagtactaaatggagaaaattagtagattttagagaacttaat
aaaagaactcaggatttttgggaggttcaattaggaataccgcatcctgca-ggattaaa
aaagaaaaaatcagtaacagtactagatgtgggagatgcatatttttcagttcccttata
tgaagaattcaggaagtatactgcatttaccatacctagtacaaacaatgagacaccagg
gattagatatcagtacaatgtacttccacaaggatggaaaggatcaccagcaatatttca
aagcagcatgacgagaatcttagagccttttagaaaacagaatccagacatagtggtcta
tcaatacatggatgatttgtatgtaggatctgacttagaaatagggcagcatagaacaaa
aatagaggaactgagacaacatctactgaaatggggacttactacaccagacaaaaaaca
tcagaaagaacctcccttcctttggatgggttatgaactacatcctgataaatggacagt
acagcctatagtgctgccagaaaaggacaactggactgtcaatgacatacagaagttagt
gggaaaattgaattgggcaagtcagatttacccagggattaaagtaagacaattatgcag
actccttaggggaaccaaggcactaacagacatagtaccactaacaaaagaggcagagct
agaactggcagaaaacagggaaattttaaaagaaccagtacatggggtgtattatgaccc
atcaaaagacttaatagcagaaatacagaagcaggggcagggc-----------------
----------------------------------------------------------
>OK148959
cctcagatcactctttggcaacgacccctagtcacagtaaaagtagggggacagatgaag
gaagctctattagatacaggagcagatgatacagtattagaagacataaatttgccagga
aaatggaaaccaaaaatgatagggggaattggaggttttattaaagtaagacagtatgat
caaatactcatagaaatttgtggaaagaaagctataggtacagtattagtaggacctaca
cctgtcaacataattggaagaaatctgttgactcaaattggttgcactttaaattttccc
attagtcctattgaaactgtaccagtaaaattgaagccaggaatggatggcccaaaggtc
aaacaatggccattaacggaagaaaaaataaaagcattaatagaaatctgtacagaaatg
gaaaaggaagggaaaatctcaaaaattgggcctgaaaatccatacaatactccagtattt
gccataaagaaaaaagacagtactaagtggagaaaattagtagactttagagaacttaat
aaaagaactcaggatttttgggaagttcaattaggaataccgcatcctgca-gggttaaa
aaagaaaaaatcagtaacagtactagatgtgggagatgcatatttttcagttcccttata
tgaagaattcaggaagtatactgcatttaccatacctagtacaaacaatgagacaccagg
gattagatatcagtacaatgtacttccacaaggatggaaaggatcaccagcaatatttca
aagcagcatgacgagaatcttagagccttatagaaaacagaatccagacatagtggtcta
tcaatacatggatgatttgtatgtaggatctgacttagaaatagggcagcatagaacaaa
aatagaggaactgagacaacatctactgaaatggggacttactacaccagacaaaaaaca
tcagaaagaacctcccttcctttggatgggttatgaactacatcctgataaatggacagt
acagcctatagtgctgccagaaaaagacaactggactgtcaatgacatacagaagttagt
gggaaaattgaattgggcaagtcagatttacccagggattaaagtaagacaattatgcag
actccttaggggaaccaaggcactaacagacatagtaccactaacaaaagaggcagagct
a-----------------------------------------------------------
------------------------------------------------------------
----------------------------------------------------------
>OK148944
cctcagatcactctttggcaacgacccctagtcacagtaaaagtagggggacagatgaag
gaagctctattagatacaggagcagatgatacagtattagaagacataaatttgccagga
aaatggaaaccaaaaatgatagggggaattggaggttttattaaagtaagacagtatgat
caaatactcatagaaatttgtggaaagaaagctataggtacagtattagtaggacctaca
cctgtcaacataattggaagaaatctgttgactcaaattggttgcactttaaattttccc
attagtcctattgaaactgtaccagtaaaattgaagccaggaatggatggcccaaaggtc
aaacaatggccattaacggaagaaaaaataaaagcattaatagaaatctgtacagaaatg
gaaaaggaagggaaaatctcaaaaattgggcctgaaaatccatacaatactccagtattt
gccataaagaaaaaagacagtactaagtggagaaaattagtagattttagagaacttaat
aaaagaactcaagatttttgggaagttcaattaggaataccgcatcctgca-gggttaaa
aaagaaaaaatcagtaacagtactagatgtgggagatgcatatttttcagttcccttata
tgaagaattcaggaagtatactgcatttaccatacctagtacaaacaatgagacaccagg
gattagatatcagtacaatgtacttccacaaggatggaaaggatcaccagcaatatttca
aagcagcatgacgagaatcttagagccttttagaaaacagaatccagacatagtggtcta
tcaatacatggatgatttgtatgtaggatctgacttagaaatagggcagcatagaacaaa
aatagaggaactgagacaacatctactgaaatggggacttactacaccagacaaaaaaca
tcagaaagaacctcccttcctttggatgggttatgaactacatcctgataaatggacagt
acagcctatagtgctgccagaaaaagacaactggactgtcaatgacatacagaagttagt
gggaaaattgaattgggcaagtcagatttacccagggattaaagtaagacaattatgcag
actccttaggggaaccaaggcactaacagacatagtaccactaacaaaagaggcagagct
a-----------------------------------------------------------
------------------------------------------------------------
----------------------------------------------------------
>GU326098
cctcagatcactctttggcaacgacccctagtcacagtaaaagtagggggacagatgaag
gaagctctattagatacaggagcagatgatacagtattagaagacataaatttgtcagga
aaatggaaaccaaaaatgatagggggaattggaggttttatcaaagtaagacagtatgat
caaatacttatagaaatttgtggaaagaaagctataggtacagtattagtaggacctaca
cctgtcaacataattggaagaaatctgttgactcaaattggttgcactttaaattttccc
attagtcctattgaaactgtaccagtaaaattgaagccaggaatggatggcccaaaggtt
aaacaatggccattaacggaagaaaaaataaaagcattaatagaaatctgtacagaaatg
gaaaaggaagggaaaatctcaaaaattgggcctgaaaatccatacaatactccagtattt
gccataaagaaaaaagacagtactaaatggagaaaattagtagattttagggaacttaat
aaaagaactcaagatttttgggaggttcaattaggaataccgcatcctgca-gggttaaa
aaagaaaaaatcagtaacagtactagatgtgggagatgcatatttttcagttcccttata
tgaagaattcaggaagtatactgcatttaccatacctagtacaaacaatgagacaccagg
gattagataccagtacaatgtacttccacagggatggaaaggatcaccagcaatatttca
aagcagtatgacgaaaatcttagagccttttagaaaacagaatccagacatagtggtcta
tcaatacatggatgatttgtatgtaggatctgacttagaaatagggcagcatagaacaaa
aatagaggaactgagacaacatctactgaaatggggatttactacaccagacaaaaaaca
tcagaaagaacctcccttcctttggatgggttatgaactacatcctgataaatggacagt
acagcctatagtgctgccagaaaaggacaactggactgtcaatgacatacagaagttagt
gggaaaattgaattgggcaagtcagatttacccagggattaaagtaagacaattatgcag
actccttaggggaaccaaggcactaacagacatagtaccactaacaaaagaggcagagct
a-----------------------------------------------------------
------------------------------------------------------------
----------------------------------------------------------
>GU326097
cctcagatcactctttggcaacgacccctagtcacagtaaaagtagggggacagatgaag
gaagctctattagatacaggagcagatgatacagtattagaagacataaatttgccagga
aaatggaaaccaaaaatgatagggggaattggaggttttatcaaagtaagacagtatgat
caaatacttatagaaatttgtggaaagaaagcaataggtacagtattagtaggacctaca
cctgtcaacataattggaagaaatctgttgactcaaattggttgcactttaaattttccc
attagtcctattgaaactgtaccagtaaaattgaagccaggaatggatggcccaaaggtc
aaacaatggccattaacggaagaaaaaataaaagcattaatagaaatctgtacagaaatg
gaaaaggaagggaaaatctcaaaaattgggcctgaaaatccatacaatactccagtattt
gccataaagaaaaaagacagtactaaatggagaaaattagtagattttagagaacttaat
aaaagaactcaggatttttgggaggttcaattaggaataccgcatcctgca-gggttaaa
aaagaaaaaatcagtaacagtactagatgtgggagatgcctatttttcagttcccttata
tgaagaattcaggaagtatactgcatttaccatacctagtacaaacaatgagacaccagg
gattagatatcagtacaatgtacttccacaaggatggaaaggatcaccagcaatatttca
aagcagcatgacgaaaatcttagagccttttagaaaacagaatccagacatagtggtcta
tcaatacatggatgatttgtatgtaggatctgacttagaaatagggcaacatagaacaaa
aatagaggaactgagacaacatctactgaaatggggacttactacaccagacaaaaaaca
tcagaaagaacctcccttcctttggatgggctatgaactacatcctgataaatggacagt
acagcctatagtgctgccagaaaaggacaactggactgtcaatgacatacagaagttagt
gggaaaattgaattgggcaagtcagatttacccagggattaaagtaagacaattatgcag
actccttaggggaaccaaggcactaacagacatagtaccactaacaaaagaggcagagct
a-----------------------------------------------------------
------------------------------------------------------------
----------------------------------------------------------
>OK148920
cctcagatcactctttggcaacgacccctagtcacagtaaaagtagggggacagatgaag
gaagctctattagatacaggagcagatgatacagtattagaagacataaatttgccagga
aaatggaaaccaaaaatgatagggggaattggaggttttatcaaagtaagacagtatgat
caaatacttatagaaatttgtggaaagaaagctataggtacagtattagtaggacctaca
cctgtcaacataattggaagaaatctgttgactcaaattggttgcactttaaatttgccc
attagtcctattgagactgtaccagtaaaattgaagccaggaatggatggcccaaaggtt
aaacaatggccgttaacggaagaaaaaataaaagcattagtagaaatctgtacagaaatg
gaaaaggaagggaaaatctcaaaaattgggcctgaaaatccatacaatactccagtattt
gccataaagaaaaaagacagtactaaatggagaaaattagtagattttagggaacttaat
aaaagaactcaagatttttgggaggttcaattaggaataccgcatcctgca-gggttaaa
aaagaaaaaatcagtaacagtactagatgtgggagatgcatatttttcagttcccttata
tgaagaattcaggaagtatactgcatttaccatacctagtacaaacaatgagacaccagg
gattagataccagtacaatgtacttccacaaggatggaaaggatcaccagcaatatttca
aagcagtatgacgaaaatcttagagccttttagaaaacagaatccagacatagtggtcta
tcaatacatggatgatttgtatgtaggatctgacttagaaatagggcagcatagaacaaa
aatagaggaactgagacaacatctactgaaatggggatttactacaccagacaaaaaaca
tcagaaagaacctcccttcctttggatgggttatgaactacatcctgataaatggacagt
acagcctatagtgctgccagaaaaggacaactggactgtcaatgacatacagaagttagt
gggaaaattgaattgggcaagtcagatttacccagggattaaagtaagacaattatgcag
actccttaggggaaccaaagcactaacagacatagtaccactaacaaaagaggcagagct
agaactggcagaaaacagggaaattttaaaagaaccagtacatggggggtattatgaccc
atcaaaagacttaatagcagaaatacagaagcaggggcaaggccagtggacatatcaaat
ctatcaggagccatttaaaaatctgaaaacaggaaaatatgca---------------
>GU326095
cctcaaatcactctttggcaacgacccctagtcacagtaaaagtagggggacagatgaag
gaagctctattagatacaggagcagatgatacagtattagaagacataaatttgccagga
aaatggaaaccaagaatgatagggggaattggaggttttatcaaagtaagacagtatgat
caaatactcatagaaatttgtggaaagaaagttataggtacagtattaataggacctaca
cctgtcaacataattggaagaaatctgttgactcaacttggttgcactttaaattttccc
attagtcctattgaaactgtaccagtaaaattgaagccaggaatggatggcccaaaggtt
aaacaatggccattaacggaagaaaaaataaaagcattaatagaaatctgtacagaaatg
gaaaaggaagggaaaatctcaaaaattgggcctgaaaatccatacaatactccagtattt
gccataaagaaaaaagacagtactaaatggagaaaattagtagattttagagaacttaat
aaaagaactcaagatttttgggaggttcaattaggaataccgcatcctgca-ggattaaa
aaagaaaaaatcagtaacagtactagatgtgggagatgcatatttttcagttcccttata
tgaagaattcaggaagtatactgcatttaccatacctagtacaaacaatgagacaccagg
gattagatatcagtacaatgtacttccacaaggatggaaaggatcaccagcaatatttca
aagcagcatgacgaaaatcttagagccttttagaaaacggaatccagacatagtgatcta
tcaatacatggatgatttgtatgtaggatctgacttagaaatagggcagcatagaacaaa
aatagaggaactgagacaacatctactgaaatggggacttactacaccagacaaaaaaca
tcagaaagaacctcccttcctttggatgggttatgaactacatcctgataagtggacagt
acagcctatagtgctgccagaaaaagacaactggactgtcaatgacatacagaagttagt
gggaaaattgaattgggcaagtcagatttacccagggattaaagtaagacaattatgcag
actccttaggggaaccaaggcactaacagacatagtaccactaacaaaagaggcagagct
a-----------------------------------------------------------
------------------------------------------------------------
----------------------------------------------------------
>47_BF.ES.2013.CRF47_BF_0197973311585713.MF403360
cctcagatcactctttggcaacgacccctagtcacagtaaaagtagggggacagataaag
gaagctctattagatacaggagcagatgatacagtattagaagacataaatttgccagga
aaatggaaaccaaaaatgatagggggaattggaggttttatcaaagtaagacagtatgat
caaatacttatagaaatttgtggaaagaaagctataggtacagtattagtaggacctaca
cctgtcaacataattggaagaaatctgttgactcaaattggttgcactttaaattttccc
attagtcctattgaaactgtaccagtaaaattgaagccaggaatggatggcccaaaggtc
aaacaatggcccttaacggaagaaaaaataaaagcattaatagaaatctgtacagaaatg
gaaaaggaagggaaaatctcaaaaattgggcctgaaaatccatacaatactccagtattt
gccataaagaaaaaggacagtactaaatggagaaaattagtggattttagagaacttaat
aaaagaactcaagatttttgggaagttcaactaggaataccgcatcctgca-gggttaaa
aaagaaaaaatcagtaacagtactagatgtgggagatgcatatttttcagttcccttata
tgaagaattcaggaagtatactgcatttaccatacctagtagaaacaatgagacaccagg
gattagatatcagtacaatgtacttccacagggatggaaaggatcaccagcaatatttca
aagcagcatgacaaaaatcttagagccttttagaaaacagaatccagacatagtgatcta
tcaatacatggatgatttgtatgtaggatctgacttagaaatagggcagcatagaacaaa
aatagaggaactgagacaacatctactgaaatggggacttactacaccagacaaaaaaca
tcagaaagaacctcccttcctttggatgggttatgaactacatcctgataaatggacagt
acagcctatagtactgccagaaaaggacaactggactgtcaatgacatacagaagttagt
gggaaaattgaattgggcaagtcagatttacccagggattaaagtaagacaattatgcag
actccttaggggaaccaaggcactaacagacatagtaccactaacaaaagaggcagagct
agaattggcagaaaacagggaaattttaaaagaaccagtacatggggtgtattatgaccc
atcaaaagacttaatagcagaaatacagaagcaggagcaaagc-----------------
----------------------------------------------------------
>OK148929
cctcagatcactctttggcaacgacccctagtcacagtaaaagtagggggacagataaag
gaagctctattagatacaggagcagatgatacagtattagaagacataaatttgccagga
aaatggaaaccaaaaatgatagggggaattggaggttttatcaaagtaagacagtatgat
caaatacttatagaaatttgtggaaagaaagctataggtacagtattagtaggacctaca
cctgtcaacataattggaagaaatctgttgactcaaattggttgcactttaaattttccc
attagtcctattgaaactgtaccagtaaaattgaagccaggaatggatggcccaaaggtc
aaacaatggcccttaacggaagaaaaaataaaagcattaatagaaatctgtacagaaatg
gaaaaggaagggaaaatctcaaaaattgggcctgaaaatccatacaatactccagtattt
gccataaagaaaaaggacagtactaaatggagaaaattagtggattttagagaacttaat
aaaagaactcaagatttttgggaagttcaactaggaataccgcatcctgca-gggttaaa
aaagaaaaaatcagtaacagtactagatgtgggagatgcatatttttcagttcccttata
tgaagaattcaggaagtatactgcatttaccatacctagtataaacaatgagacaccagg
gattagatatcagtacaatgtacttccacagggatggaaaggatcaccagcaatatttca
aagcagcatgacaaaaatcttagagccttttagaaaacagaatccagacatagtgatcta
tcaatacatggatgatttgtatgtaggatctgacttagaaatagggcagcatagaacaaa
aatagaggaactgagacaacatctactgaaatggggacttactacaccagacaaaaaaca
tcagaaagaacctcccttcctttggatgggttatgaactacatcctgataaatggacagt
acagcctatagtactgccagaaaaggacaactggactgtcaatgacatacagaagttagt
gggaaaattgaattgggcaagtcagatttacccagggattaaagtaagacaattatgcag
actccttaggggaaccaaggcactaacagacatagtaccactaacaaaagaggcagagct
agaattggcagaaaacagggaaattttaaaagaaccagtacatggggtgtattatgaccc
atcaaaagacttaatagcagaaatacagaagcaggagcaatgccaatggacatatcaaat
ctatcaggagccatttaaaaatctgaaaacaggaaaatatgcaaggacaaggggtgcc
>OK148901
cctcagatcactctttggcaacgacccctagtcwcartaarartagggggacarataarg
gaagctctattagatacaggagcagatgatacagtattagaagaaataaatttgccagga
aaatggaaaccaaaaatgatagggggaattgggggttttatcaaagtaagacagtatgat
caaatacttatagaaatttgtggaaagaaagctataggtacagtattagtaggacctaca
cctgtcaacataattggaagaaatctgttgactcaaattggttgcactttaaattttccc
attagtcctattgaaactgtaccagtaaaattgaagccaggaatggatggcccaaaggtc
aaacaatggcccttaacggaagaaaaaataaaagcattaatagaaatctgtacagaaatg
gaaaaggaagggaaaatctcaaaaattgggcctgaaaatccatacaatactccagtattt
gccataaagaaaaaggacagtactaaatggagraaattagtggattttagagaacttaat
aaaagaactcaagatttttgggaagttcaactaggaataccgcatcctgca-gggttaaa
aaagaaaaaatcagtaacagtactagatgtgggagatgcatatttttcagttcccttata
tgaagaattcaggaagtatactgcatttaccatacctagtagaaacaatgagacaccagg
gattagatatcartacaatgtacttccacagggatggaaaggatcaccagcaatatttca
aagcagcatgacaaaaatcttagagccttttagaaaacagaatccagacatagtgatcta
tcaatacatggatgatttgtatgtaggatctgacttagaaatagggcagcatagaacaaa
aatagaggaactgagacaacatctactgaaatggggacttactacaccagacaaaaaaca
tcagaaagaacctcccttcctttggatgggttatgaactacatcctgataaatggacagt
acagcctatagtactgccagaaaaggacaactggactgtcaatgacatacagaagttagt
gggaaaattgaattgggcaagtcagatttacccagggattaaagtaagacaattatgcag
actccttaggggaaccaaggcactaacagacatagtaccactaacaaaagaggcagagct
agaattggcagaaaacagggaaattttaaaagaaccagtacatggggtatattatgaccc
atcaaaagacttaatagcagaaatacagaagcaggagcaaagccaatggacatatcaaat
ctatcaggagccatttaaaaatctgaaaacaggaaaatatgcaaggacaaggggtgcc
>OK148930
cctcagatcactctttggcaacgacccctagtcacaataaaagtagggggacagataaag
gaagctctattagatacaggagcagatgatacagtattagaagacataaatttgccagga
aaatggaaaccaaaaatgatagggggaattggaggttttatcaaagtaagacagtatgag
caaatacttatagaaatttgtggaaagaaagctataggtacagtattagtaggacctaca
cctgtcaacataattggaagaaatctgttgactcaaattggttgcactttaaattttccc
attagtcctattgaaactgtaccagtaaaattgaagccaggaatggatggcccaaaggtc
aaacaatggcccttaacggaagaaaaaataaaagcattaatagaaatctgtacagaaatg
gaaaaggaagggaaaatttcaaaaattgggcctgaaaatccatacaatactccagtattt
gccataaagaaaaaggacagtactaaatggagaaaattagtggattttagagaacttaat
aaaagaactcaagatttttgggaagttcaactaggaataccgcatcctgca-gggttaaa
aaagaaaaaatcagtaacagtactagatgtgggagatgcatatttttcagttcccttata
tgaagacttcaggaagtatactgcatttaccatacctagtataaacaatgagacaccagg
gattagatatcagtacaatgtacttccacagggatggaaaggatcaccagcaatatttca
aagcagcatgacaataatcttagagccttttagaaaacagaatccagacatagtgatcta
tcaatacatggatgatttgtatgtaggatctgacttagaaatagggcagcatagaacaaa
aatagaggaactgagacaacatctactgaaatggggacttactacaccagacaaaaaaca
tcagaaagaacctcccttcctttggatgggttatgaactacatcctgataaatggacagt
acagcctatagtactgccagaaaaggacaactggactgtcaatgacatacagaagttagt
gggaaaattgaattgggcaagtcagatttacccagggattaaagtaagacaattatgcag
actccttaggggaaccaaggcactaacagacatagtaccactaacacaagaggcagagct
agaattggcagaaaacagggaaattttaaaagaaccagtacatggggtgtattatgaccc
atcaaaagacttaatagcagaaatacagaagcaggagcaaagccaatggacatatcaaat
ttatcaggagccatttaaaaatctgaaaacaggaaaatatgcaaggacaaggggtgcc
>OK148916
cctcagatcactctttggcaacgacccctagtcacagtaaaagtagggggacagataaag
gaagctctattagatacaggagcagatgatacagtattagaagacataaatttgccagga
aaatggaaaccaaaaatgatagggggaattggaggttttatcaaagtaagacagtatgat
caaatacttatagaaatttgtggaaagaaagctataggtacagtattagtaggacctaca
cctgtcaacataattggaagaaatctgttgactcaaattggttgcactttaaattttccc
attagtcctattgaaactgtaccagtaaaattgaagccaggaatggatggcccaaaggtc
aaacaatggccattaacggaagaaaaaataaaagcattaatagaaatctgtacagaaatg
gaaaaggaaggaaaaatctcaaaaattgggcctgaaaatccatacaatactccagtattt
gccataaagaaaaaggacagtactaaatggagaaaattagtagattttagagaacttaat
aaaagaactcaagatttttgggaagttcaactaggaataccacatcctgca-gggttaaa
aaagaaaaaatcagtaacagtactggatgtgggagatgcatatttttcagttcccttata
tgaagaattcaggaagtatactgcatttaccatacctagtacaaacaatgagacaccagg
gattagatatcagtacaatgtacttccacagggatggaaaggatcaccagcaatatttca
aagcagcatgacaaaaatcttagagccttttagaaaacagaatccagacatagtgatcta
tcaatacatggatgatttgtatgtaggatctgacttagaaatagggcagcatagaacaaa
aatagaggaactgagacaacatctactgaaatggggacttactacaccagacaaaaaaca
tcagaaagaacctcccttcctttggatgggttatgaactacatcctgataaatggacagt
acagcctatagtactgccagaaaaggacaactggactgtcaatgacatacagaagttagt
gggaaaattgaattgggcaagtcagatttacccagggattaaagtaagacaattatgcag
actccttaggggaaccaaggcactaacagacatagtaccactaacaaaagaggcagagct
a-----------------------------------------------------------
------------------------------------------------------------
----------------------------------------------------------
>47_BF.ES.2012.CRF47_BF_1093367049835737.MF403359
cctcagatcactctttggcaacgacccctagtcacagtaaaagtagggggacagataaag
gaagctctattagatacaggagcagatgatacagtattagaagacataaatttgccagga
aaatggaaaccaaaaatgatagggggaattggaggttttatcaaagtaagacagtatgat
caaatacttatagaaatttgtggaaagaaagctataggtacagtattagtaggacctaca
cctgtcaacataattggaagaaatctgttgactcaaattggttgcactttaaattttccc
attagccctattgaaactgtaccagtaaaattgaagccaggaatggatggcccaaaggtc
aaacaatggccattaacrgaagaaaaaataaaagcattaatwgaaatctgtacagaaatg
gaaaaggaaggraaaatctcaaaaattgggcctgaaaatccatacaatactccagtattt
gccataaagaaaaaggatagtactaaatggagaaaattagtagattttagagaacttaat
aaaagaactcaagatttttgggaagttcaactaggaataccgcatcctgca-gggttaaa
aaagaaaaaatcagtaacagtactagatgtgggagatgcatatttttcagttcccttata
tgaagaattcaggaagtatactgcatttaccatacctagtacaaataatgagacaccagg
gattagatatcagtacaatgtacttccacagggatggaaaggatcaccagcaatatttca
aagcagcatgacaaaaatcttagagccttttagaaaacagaatccagacatagtgatcta
tcaatacatggatgatttgtatgtaggatctgacttagaaatagggcagcatagaacaaa
aatagaggaactgagacaacatctactgaaatggggacttactacaccagacaaaaaaca
tcagaaagaacctcccttcctttggatgggatatgaactacatcctgataaatggacagt
acagcctatagtgctgccagaaaaggacaactggactgtcaatgacatacagaagttagt
gggaaaattgaattgggcaagtcagatttacccagggattaaagtaagacaattatgcag
actccttaggggaaccaaggcactaacagacatagtaccactaacaaaagaggcagagct
agaattggcagaaaacagggaaattttaaaagaaccagtacatggggtgtattatgaccc
atcaaaagacttaatagcagaaatacagaagcaggagcaaagc-----------------
----------------------------------------------------------
>GQ372987
cctcagatcactctttggcaacgacccctagtcacagtaaaagtagggggacagatgaag
gaagctctattagatacaggagcagatgatacagtattagaagacataaatttgccagga
aaatggaaaccaaaaatgatagggggaattggaggttttatcaaagtaagacagtatgat
caaataatcatagaaatttgtggaaagaaagctataggtacagtattagtaggacctaca
cctgtcaacataattggaagaaatctgttgactcaaattggttgcactttaaattttccc
attagtcctattgaaactgtaccagtaaaattgaagccaggaatggatggcccaaaggtc
aaacaatggccattaacggaagaaaaaataaaagcattaatagaaatctgtacagaaatg
gaaaaggaagggaaaatctcaaaaattgggcctgaaaatccatacaatactccagtattt
gccataaagaaaaaagacagtacaaaatggagaaaattagtagattttagagaacttaat
aaaagaactcaagatttttgggaggttcaattaggaataccgcatcctgca-ggattaaa
aaagaaaaaatcagtaacagtattagatgtgggagatgcatatttttcagttcccttata
tgaagaattcaggaagtatactgcatttaccatacctagtacaaacaatgagacaccagg
gattagatatcagtacaatgtacttccacagggatggaaaggatcaccagcaatatttca
aagcagcatgacgaaaatcttagagccttttagaaaacagaatccagacatagtgatcta
tcaatacatggatgatttgtatgtaggatctgacttagaaatagggcagcatagaacaaa
aatagaggaactgagacaacatctactgaaatgggggcttactacaccagacaaaaaaca
tcagaaagaacctcccttcctttggatgggttatgaactacatcctgataaatggacagt
acagcctatagtgctgcaagaaaaggacaactggactgtcaatgacatacagaagttagt
gggaaaattgaattgggcaagtcagatttacccagggattaaagtaagacaattatgcag
actccttaggggaaccaaggcactaacagacatagtaccactaacaaaagaggcagagct
a-----------------------------------------------------------
------------------------------------------------------------
----------------------------------------------------------
>OK148934
cctcagatcactctttggcaacgacccctagtcacartaaaagtagggggacarataaag
gaagctctattagatacaggagcagatgatacagtattagaagacataaatttgccagga
aaatggaaaccaaaaatgatagggggaattggaggttttatcaaagtaagacagtatgat
caartacttatagaaatttgtggaaagaaagctataggtacagtattagtaggacctaca
cctgtcaacataattggaagaaatctgttgactcaaattggttgcactttaaattttccc
attagtcctattgaaactgtaccagtaaaattgaagccaggaatggatggcccaaaggtc
aaacaatggcccttaacggaagaaaaartaaaagcattaatagaaatctgtacagaaatg
gaaaaggaagggaaaatttcaaaaattgggcctgaaaatccatacaatactccagtattt
gccataaagaaraaggacagtactaaatggagaaaattagtggattttagagaacttaat
aaaagaactcaagatttttgggaagttcaactaggaataccgcatcctgca-gggttaaa
aaagaaaaaatcagtaacagtactagatgtgggagatgcatatttttcagttcccttata
tgmagamttcaggaagtatactgcatttaccatacctagtataaacaatgmgrcaccagg
gattagatatcagtayaatgtacttccacagggatggaaaggatcaccagcaatatttca
aagcagcatgacaataatcttagagccttttagaaaacagaatccagacatagtgatcta
tcaatacatggatgatttgtatgtaggatctgacttagaaatagrgcagcatagaacaaa
aatagaggaactgagacaacatctactgaaatggggacttactacaccagacaaaaaaca
tcagaaagaacctcccttcctttggatgggttatgaactacatcctgataaatggacagt
acagcctatagtrctgccagaaaaggacawctggactgtcaatgacatacagaagttagt
gggaaaattgaattgggcaagtcagatttacccagggattaaagtaagacaattatgcag
actccttaggggaaccaaggcactaacagacatagtaccactaacacaagaggcagagct
agaattggcagaaaacagggaaattttaaaagaaccagtacatggggtgtattatgaccc
atcaaaagacttaatagcagaaatacagaagcaggagcaaagccaatggacatatcaaat
ctatcaggagccatttaaaaatctgaaaacag--------------------------
>OK148932
cctcagatcactctttggcaacgacccctagtcacartaaaagtagggggacagataaag
gaagctctattagatacaggagcagatgatacagtattagaagacataaatttgccagga
aaatggaaaccaaaaatgatagggggaattggaggttttatcaaagtaagacagtatgat
caaatacttatagaaatttgtggaaagaaagctrtaggtacagtattagtaggacctaca
cctgtcaacataattggaagaaatctgttgactcaaattggttgyactttaaattttccy
attagtcctattgaaactgtaccagtaaaattgaagccaggaatggatggcccaaaggtc
aaacaatggccmttaacrgaagaaaaaataaargcattaatagaaatctgtacagaaatg
gaaaaggaagggaaaatctcaaaaattgggcctgaaaatccatacaatactccagtattt
gccataaagaaaaaggacagtactaaatggagaaaattagtagattttagagaacttaat
aaaagaactcaagatttttgggaagttcaactaggaataccgcatcctgca-gggttaaa
aaagaaaaaatcagtaacagtactagatgtgggagatgcatatttttcagttcccttata
tgaagayttcaggaagtatactgcatttaccatacctagtataaacaatgagacaccagg
gattagatatcagtacaatgtrcttccacagggatggaaaggatcaccagcaatatttca
aagcagcatgacaaaaatcttagagccttttagaaaacagaatccagacatagtgatcta
tcaatacatggatgatttgtatgtaggatctgacttagaaatagggcagcatagracaaa
aatagaggaactragamawcatctactgaaatggggacttactacaccagayaaaaaaca
tcagaaagaacctcccttcctttggatgggttatgaactacatcctgataaatggacagt
acagcctatagtgctgccagaaaaggacaactggactgtcaatgacatacagaagttagt
gggaaaattgaattgggcgagtcagatttacccagggattaaagtaaracaattatgcag
actccttaggggaaccaargcactaacagacatagtaccactaacaaaagaggcagagct
agaattggcagaaaacagggaaattttaaaagaaccagtacatggggtgtattatgaccc
atcaaaagacttaatagcagaaatacagaagcaggagcaagcccartggacatatcaaat
ctatcaggagccatttaaaaatctgaaaacaggaaaatatgcaaggacaaggggtgcc
>OK148962
cctcagatcactctttggcaacgacccctagtcacagtaaaagtagggggrcagatgaag
gaagcyctactagatacaggagcagatgatacagtattagaagacataaatttgccagga
aaatggaaaccaaaaatgatagggggaattggaggttttatcaaagtaagacagtatgat
caaatacttatagaaatttgtggaaagaaagctataggtacagtattagtaggacctaca
cctgtcaacataattggaagaaatctgttgactcarattggttgcactttaaattttccc
attagtcctattgaaactgtaccagtaaaattgaarccaggaatggatggcccaaaggtt
aaacaatggccattaacggaagaaaaaataaaagcattaatagaaatctgtacagaaatg
gaaaaggaagggaaaatctcaaaaattgggcctgaaaatccatacaatactccagtattt
gccataaagaaaaaagacagtactaaatggagaaaattagtagaytttagagaacttaat
aaaagaactcaagatttttgggaggttcaattaggaataccgcatcctgca-gggttaaa
aaagaaaaaatcagtaacagtactrgatgtgggagatgcatatttttcwgttcctttata
tgaagaattcaggaagtatactgcatttaccatacctagtacaaacaatgagacaccagg
gattagatatcagtacaatgtacttccacagggatggaaaggatcaccagcaatatttca
aagcagcatgacaaaaatcttagagccttttagaaaacagaatccagacatagtgatcta
tcaatacatggatgatttgtatgtaggctctgacttagaaatagggcagcatagaacaaa
aatagaggaactgagacaacatctactgaratggggacttactacaccagacaaaaaaca
tcagaaagaacctcccttcctttggatgggttacgaactacatcctgataaatggacagt
acagcctatagagctgccagaaaaggacaactggactgtcaatgacatacagaagttagt
gggaaaattgaattgggcaagtca------------------------------------
------------------------------------------------------------
------------------------------------------------------------
------------------------------------------------------------
----------------------------------------------------------
>OK148940
cctcagatcactctttggcaacgacccctagtcacagtaaaagtagggggrcagatgaag
gaagctctactagatacaggagcagatgatacagtattagaagacataaatttgccagga
aaatggaaaccaaaaatgatagggggaattggaggttttatcaaagtaagacagtatgat
caaatacttatagaaatttgtggaaagaaagctataggtacagtattagtaggacctaca
cctgtcaacataattggaagaaatctgttgactcaaattggttgcactttaaattttccc
attagtcctattgaaactgtaccagtaaaattgaarccaggaatggatggcccaaaggtt
aaacaatggccattaacggaagaaaaaataaaagcattaatagaaatctgtacagaaatg
gaaaaggaagggaaaatctcaaaaattgggcctgaaaatccatacaatactccagtattt
gccataaagaaaaaagacagtactaaatggagaaaattagtagaytttagagaacttaat
aaaagaactcaagatttttgggaggttcaattaggaataccgcatcctgca-gggttaaa
aaagaaaaaatcagtaacagtactrgatgtgggagatgcatatttttcagttcctttata
tgaagaattcaggaagtatactgcatttaccatacctagtacaaacaatgagacaccagg
gattagatatcagtacaatgtacttccacagggatggaaaggatcaccagcaatatttca
aagcagcatgacaaaaatcttagagccttttagaaaacagaatccagacatagtgatcta
tcaatacatggatgatttgtatgtaggctctgacttagaaatagggcagcatagaacaaa
aatagaggaactgagacaacatctactgaaatggggacttactacaccagacaaaaaaca
tcagaaagaacctcccttcctttggatgggttacgaactacatcctgataaatggacagt
acagcctatagagctgccagaaaaggacaactggactgtcaatgacatacagaagttagt
gggaaaattgaattgggcaagtcaratttatccagggattaaagtaagacaattatgcag
actccttaggggaaccaaggcactaacagacatagtaccactaacaaaagaggcagagct
a-----------------------------------------------------------
------------------------------------------------------------
----------------------------------------------------------
>OK148926
cctcaaatcactctttggcaacgacccctagtcacartaaaagtagggggacagatgaag
gaagctctattagatacaggagcagatgatacagtattagaagacataaatttgccagga
aaatggaaaccaaaaatgatagggggaattggaggttttatcaaagtaagacagtatgat
caaatactcatagaaatttgtggaaagaaagctataggtacagtattagtaggacctaca
cctgtcaacataattggaagaaatctgttgactcaaattggttgcactttaaattttccc
attagtcctattgaaactgtaccagtaaaattgaagccaggaatggatggcccaaaggtc
aaacaatggccattaacagaagaaaaaataaaagcattaatagaaatctgtacagaaatg
gaaaaggaagggaaaatctcaaaaattgggcctgacaatccatacaatactccagtattt
gccataaagaaaaaagacagtactaaatggagaaaattagtagatttcagagaacttaat
aaaagaactcaagatttttgggaggttcaattaggaataccacatcctgca-gggttaaa
aaagaaaaaatcagtaacagtactrgatgtgggagatgcatatttttcaattcccttata
tgaagaattcaggaagtatactgcatttaccatacctagtacaaacaatgagacaccagg
aattagatatcagtacaatgtacttccacaaggatggaaaggatcaccagcaatatttca
aagcagcatgacaaaaatcttagagccttttagaaaacagaatccagacatagtggtcta
tcaatacatggatgatttgtatgtaggatctgacttagaaatagggcagcatagaacaaa
aatagaggaactgagacaacatttactgaaatggggacttactacaccagacaaaaaaca
tcagaaagaacctcccttcctgtggatgggttatgaactacatcctgataaatggacagt
acagcctatagtgctgccagaaaaggacaactggactgtcaatgacatacagaagttagt
gggaaaattgaattgggcaagtcagatttacccaggrattaaagtaagacaattatgcag
actccttaggggaaccaaggcactaacagacatagtaccactaacaaaagaggcagagct
agaactggcagaaaacagggagattttaaaagaaccagtacatggggtgtattatgaccc
atcaaaagacttaatagcagaaatacagaagcaggggcaaggccagtggacatatcaaat
ctatcaggagccatttaaaaatctgaaaacaggaaaatatgcaaggacaaggggtgcc
>OK148956
cctcaaatcactctttggcaacgacccctagtcacagtaaaagtagggggacagatraag
gaagctctattagatacaggagcagatgatacagtattagaagacataaatttgccagga
aaatggaaaccaaaaatgatagggggaattggaggttttatcaaagtaagacagtatgat
caaatactcatagaaatttgtggaaagaaagctataggtacagtattagtaggacctaca
cctgtcaacataattggaagaaatttgttgactcaaattggttgcactttaaattttccc
attagtcctattgaaactgtaccagtaaaattgaagccaggaatggatggcccaaaggtc
aaacaatggccattaacggaagaaaaaataaaagcattaatagaaatctgtacagaaatg
gaaaaggaggggaaaatttcaaaaattgggcctgaaaatccatacaatactccagtattt
gccataaagaaaaaggacagtactaaatggagaaaattagtagattttagagaacttaat
aaaagaactcaggatttttgggaggttcaattaggaataccgcatcctgca-gggttaaa
aaagaaaaaatcagtaacagtactggatgtgggagatgcatatttttcagttcccttata
tgaagaattcaggaagtatactgcatttaccatacctagtacaaacaatgaggcaccagg
gattagatatcagtacaatgtacttccacaaggatggaaaggatcaccagcaatatttca
aagcagcatgacraaaatcttagagccttttagaaaacagaatccagacatagtgatcta
tcaatacatggatgatttgtatgtaggatctgacttagaaatagggcagcatagaacaaa
aatagaggaactgagacaacatctactgaaatggggacttactaccccagacaaaaaaca
tcagaaagaacctcccttcctttggatgggttatgaactacatcctgataaatggacagt
acagcctatagtgctgccagaaaaggacaactggactgtcaatgacatacagaagttagt
gggaaaattgaattgggcaagtcagatttacccagggattaaagtaagacaattatgcag
actccttaggggaaccaaggcactaacagacatagtaccactaacaaaagaggcagagtt
agaactggcagaaaacagggaaattttaaaagaaccagtacatggggtgtattatgaccc
atcaaaagacttaatagcagaaatacaaaagcaggggcaaggccaatggacatatcaaat
ctatcaggagccatttaaaaatctgaaaacaggaaaatatgcaaggacgaggggtgcc
>OK148936
cctcaaatcactctttggcaacgacccctagtcacartaaaagtagggggacagatgaag
gaagctctattagatacaggagcagatgatacagtattagaagacatagatttgccagga
aaatggaaaccaaaaatgatagggggaattggaggttttatcaaagtaagacagtatgat
caaatactcatagaaatttgtggaaagaaagctataggtacagtrttagtaggacctaca
cctgtcaacataattggaagaaatctgttgactcaaattggttgcactttaaattttccc
attagtcctattgaaactgtaccagtaaaattgaagccaggaatggatggcccaaaggtc
aaacaatggccattaacagargaaaaaataaaagcattaatagaaatctgtacagaaatg
gaaaaggaaggraaaatctcaaaaattgggcctgaaaatccatayaatactccagtattt
gccataaagaaaaaagacagtactaaatggagaaaattagtagatttcagagaacttaat
aaaagaactcaagatttttgggaggttcaattaggaataccacatcctgca-gggttaaa
aaagaaaaaatcagtaacagtrctagatgtgggagatgcatatttttcagttcccttaka
tgaagacttcagaaagtatactgcatttaccatacctagtayaaacaatgagacaccagg
amtcagatatcagtacaatgtacttccacaaggatggaaaggatcaccagcaatatttca
aagcagcatgacgaaaatcttagagccttttagaaagcagaatccagacatagtggtcta
tcaatacatggatgatttgtatgtaggatctgacttagaaatagggcagcatagaacaaa
aatagaggaactgagacaacatttactgaartggggacttactacaccagayaaaaaaca
tcagaaagaacctcccttcctttggatgggttatgaactacatcctgataaatggacagt
acagcctatagtgctgccagaaaaagacacctggactgtcaatgacatacagaagttagt
gggaaaattgaattgggcaagtcagatttacccagggattaaagtaagacaattatgyag
actccttaggggaaccaaggcactaacagacatagtaccactaacaaaagaggcagagct
agaactggcagaaaacagggaaattttaaaagaaccagtacatggggtgtattatgaccc
atcaaaagacttaatagcagaaatacagaagcaggggcaatgccagtggacatatcaaat
ctatcaggagccatttaaaaatctgaaaacaggaaaatatgcaaggacaaggggtgcc
>OK148938
cctcaaatcactctttggcaacgacccctagtcacagtaaaagtagggggacagatgaag
gaagctctattagatacaggagcagatgatacagtattagaagacatagatttgccagga
aaatggaaaccaaaaatgatagggggaattggaggttttatcaaagtaagacagtatgat
caaatactcatagaaatttgtggaaagaaagctataggyacagtattagtaggacctaca
cctgtcaacataattggaagaaatctgttgactcaaattggttgcactttaaattttccc
attagtcctattgaaactgtaccagtaaaattgaagccaggaatggatggcccaaaggtc
aaacaatggccattaacagaagaaaaaataaaagcattaatagaaatctgyacagaaatg
gaaaaggaagggaaaatctcaaaaattgggcctgaaaatccatacaatactccagtattt
gccataaagaaaaaagacagtactaaatggagaaaattagtagatttcagagaacttaat
aaaagaactcaagatttttgggaggttcaattaggaataccacatcctgca-gggttaaa
aaagaaaaaatcagtaacagtactagatgtgggagatgcatatttttcagttcccttata
tgaagacttcagaaagtatactgcatttaccatacctagtacaaacaatgagctaccagg
aatcagatatcagtacaatgtacttccacaaggatggaaaggatcaccagcaatatttca
aagcagcatgacgaaaatcttagagccttttagaaagcagaatccagacatagtggtcta
tcaatacatggatgatttgtatgtaggatctgacttagaaatagggcagcatagaacaaa
aatagaggaactgagacaacatttactgaagtggggacttactacaccagacaaaaaaca
tcagaaagaacctcccttcctttggatgggttatgaactacatcctgataaatggacagt
acagcctatagtgctgccagaaaaagacacctggactgtcaatgacatacagaaattagt
gggaaaattgaactgggcaagtcagatttacccagggattaaagtaagacaattatgcag
actccttaggggaaccaaggcactaacagacatagtaccactaacaaaagaggcagaact
agaactggcagaaaacagggaaattttaaaagaaccagtacatggggtgtattatgaccc
atcaaaagacttaatagcagaaatacagaagcaggggcaatgccagtggacatatcaaat
ctatcaggagccatttaaaaatctgaaaacaggaaaatatgcaag-------------
>OK148928
cctcaaatcactctttggcaacgacccytagtcacagtaaragtagggggacaratraag
gaagctctattagatacaggagcagatgatacagtattagaagamataaatttgccagga
aaatggaaaccaaaaatgatagggggaattggaggttttatcaaagtaaracagtatgat
caaatamtyrtagaaatttgtggaaagaaagctataggtacagtrttagtaggaccyaca
cctgtcaacataattggaagaaatctgttgactcaaattggttgcactttaaattttccc
attagtcctattgaaactgtaccagtaaaattgaagccaggaatggatggcccaaaggtc
aaacaatggccattaacrgaagaaaaratamaagcattaatrgaaatctgtacagaaatg
gaaaaggaagggaaaatctcaaaaattgggcctgaaaatccatacaatactccagtattt
gccataaagaaaaaagacagtactaaatggagaaaattagtagattttagagaacttaat
aaaagaactcaagatttttgggaggttcaattaggaataccgcaycctgca-gggttaaa
aaaraaaaaatcagtaacagtactagatgtgggagatgcatatttttcagttcccttata
tgaagaattcaggaagtatactgcatttaccatacctagtasaaacaatgagacaccagg
gattagatatcagtacaatgtacttccacarggatggaaaggatcaccagcaatatttca
aagcagcatgacraraatcttagagccttttagaaaacagaatccagacatagtgrtcta
tcaatacatggatgatttgtatgtaggatctgacttagaaatagggcagcatagaacaaa
aatagaggaactragacaacatctaytgaaatggggayttacyacaccagacaaaaaaca
tcagaaagaacctcccttcctttggatgggttatgaactacatcctgataartggacagt
acagcctatagtgctgccagaaaargacarctggactgtcaatgacatacagaagttagt
gggaaaattgaattgggcaagtcagatttacccagggattaaagtaagacaattatgcar
actccttaggggaaccaaggcactaacagacatagtaccactaacaaaagaggcagagct
agaactggcagaaaacagggaaattttaaaagaaccagtacatggggtgtattatgaccc
atcaaaagacttaatagcagaaatacagaagcaggggcaaggccaatggacatatcaaat
ctatcaggagccatttaaaaatctgaaaacaggaaaatatgcaaggtcaaggggtgcc
>GU326096
cctcaaatccttctttggcaacgaccccttgtcacaataaaagtagggggacaactaaag
gaagctctattagatacaggagcagatgatacagtattagaagaaataaatttgccagga
aaatggaaaccaaaaatgatagggggaattggaggttttatcaaagtaagacagtatgat
caaatacttatagaaatttgtggaaagaaagctataggtacagtattagtaggacctaca
cctgtcaacataattggaagaaatctgttgactcaaattggttgcactttaaattttccc
attagtcctattgaaactgtaccagtaaaattgaagccaggaatggatggcccaaaggtc
aaacaatggccattaacggaagaaaaaataaatgcattaatagaaatctgtgcagaaatg
gaaaaggaagggaaaatctcaaaaattgggcctgaaaatccatacaatactccagtattt
gccataaagaaaaaagacagtactaaatggagaaaattagtagattttagagaacttaat
aaaagaactcaagatttttgggaggttcaattaggaataccgcatcctgca-gggttaaa
aaagaaaaaatcagtaacagtactagatgtgggagatgcatatttttcagttcctttata
tgaagaattcaggaagtatactgcatttaccatacctagtagaaacaatgagacaccagg
aattagatatcagtacaatgtacttccacagggatggaaaggatcaccagcaatatttca
aagcagcatgacgagaatcttagagccttttagaaaacagaatccagacatagtgatcta
tcaatacatggatgatttatatgtaggatctgacttagaaatagggcagcatagaacaaa
aatagaggaactgagacaacatctactgaaatggggatttaccacaccagacaaaaaaca
tcagaaagaacctcccttcctttggatgggttatgaactacatcctgataaatggacagt
acagcctatagtgctgccagaaaaagacaactggactgtcaatgacatacagaagttagt
gggaaaattaaattgggcaagtcagatttacccagggattaaggtaagacaattatgcag
actccttaggggaaccaaggcactaacagacatagtaccactaacaaaagaggcagagtt
a-----------------------------------------------------------
------------------------------------------------------------
----------------------------------------------------------
>GU326101
cctcaaatcactctttggcaacgacccctagtcacagtaatagtagggggacagataaag
gaagctctattagatacaggagcagatgatacagtattagaagaaataaatttgccagga
aaatggaaaccaaaaatgatagggggaattggaggttttatcaaagtaagacagtatgat
caaatactcgtagaaatttgtggaaagaaagctataggtacagtattagtaggacctaca
cctgtcaacataattggaagaaatctgttgactcaaattgggtgcactttaaattttccc
attagtcctattgaaactgtaccagtaaaattgaagccaggaatggatggcccaaaggtc
aaacaatggccattaacggaagaaaaaataaatgcattaatagaaatctgtacagaaatg
gaaaaggaagggaaaatttcaaaaattgggcctgaaaatccatacaatactccagtattt
gccataaagaaaaaagacagtactaaatggagaaaattagtagattttagagaacttaat
aaaagaactcaagatttttgggaggttcaattaggaataccgcatcctgca-gggttaaa
aaagaaaaaatcagtaacagtactagatgtgggagacgcatatttttcagttcccttata
tgaagagttcaggaagtatactgcatttaccatacctagtagaaacaatgagacaccagg
gattagatatcagtacaatgtacttccacagggatggaaaggatcaccagcaatatttca
aagcagcatgacgaaaatcttagagccttttagaaaacagaatccagacatagtgatcta
tcaatacatggatgatttatatgtaggatctgacttagaaatagggcagcatagaacaaa
aatagaggaactgagacaacatctactgaaatggggatttaccacaccagacaaaaaaca
tcagaaagaacctcccttcctttggatgggttatgaactacatcctgataaatggacagt
acagcctatagtgctgccagaaaaagacaactggactgtcaatgacatacagaagttagt
gggaaaattaaattgggcaagtcagatttacccagggattaaagtaagacaattatgcag
actccttaggggaaccaaagcactaacagacatagtaccactaacaaaagaggcagagct
a-----------------------------------------------------------
------------------------------------------------------------
----------------------------------------------------------
>OK148937
cctcagatcactctttggcaacgacccctagtcacagtaaaagtagggggwcarrtaaag
gaagctctattagatacaggagcagatgatacagtattagaagacataaatttgccagga
aaatggaaaccaaaaatgatagggggaattggaggttttatcaaagtaagacagtatgat
caaatacttatagaaatttgtggaaagaargctataggtacagtattaataggaccyaca
cctgtcaacataattggaagaaatctgttractcaaattggttgcactttaaattttccc
attagtcctattgaaactgtaccagtaaaattgaagccaggaatggatggcccaaaggtc
aaacaatggcccttaacggaagaaaaaataaaagcattaatagaaatctgtacagaaatg
gaaaaggaagggaaaatctcaaaaattgggcctgaaaatccatacaatactccagtattt
gcyataaagaaraaggacagtactaaatggagaaaattagtagatttyagagaacttaat
aaaagaactcaagatttttgggaagttcaactaggaataccgcatcctgca-gggttaaa
aaagaaaaaatcagtaacagtactagatgtgggagatgcatatttttcagttcccttata
tgaagaattcaggaagtatactgcatttaccatacctagtacaaacaatgagacaccagg
gattagatatcagtacaatgtacttccacagggatggaaaggatcaccagcaatatttca
aagcagcatgacaaaaatcttagagccttttagaaaacagaatccagacatagtgatcta
tcaatacatggatgatttgtatgtaggatctgacttagaaatagggcagcatagaacaaa
aatagaggaactragacaacatctattgaaatggggacttactacaccwgacaaaaaaca
tcagaaagaacctcccttcctttggatgggttatgaactacatcctgataaatggacagt
acagcctatagtgctgccagaaaaggacaactggactgtcaatgacatacagaagttagt
gggaaaattgaattgggcaagtcagatttacccagggattaaagtaagacaattatgcag
actccttaggggaaccaaggcactaacagacatmgtaccactaacaaaagaggcagagct
agaattggcagaaaacagrgaaattttaaaagaaccagtacatggggtgtattatgaccc
atcaaaagacttaatagcagaaatacagaagc-ggggcatagccaatggacatatcaaat
ctatcaagagccatttaaaaatctgaaaacaggaaaatatgcaaggacaaggggtgct
>OK148921
cctcagatcactctttggcagcgacccctagtcacagtaaaagtagggggacagatgaag
gaagctctattagatacaggagcagatgatacagtaytagaagacataaatttgccagga
aaatggaaaccaaraatgatagggggaattggaggttttatcaaagtaagacaatatgat
caaataaycatagaaatttgtggaaagaaagctataggtacagtattagtaggacctaca
cctgtcaacataattggaagaaatctgttgactcaaattggttgcactttaaattttccc
attagtcctattgaaactgtaccagtaaaattgaagccaggaatggatggcccaaaggtc
aaacaatggccattaacggaagaaaaaataaaagcattaatagaaatctgtacagaaatg
gaaaaggaagggaaaatctcaaaaattgggcctgaaaatccatacaatactccagtattt
gccataaagaaaaaagacagtactaaatggagaaaattagtagattttagagaacttaat
aaaagaactcaagatttttgggaggttcaattaggaataccgcatccagca-gggttaaa
aaagaaaaratcagtaacagtactrgatgtgggagatgcatatttttcagttcccttata
tgaagacttcaggaagtatactgcatttaccatacctagtacaaacaatgagacaccagg
gattagatatcagtacaatgtacttccacaaggatggaaaggatcaccagcaatatttca
aagcagcatgacgagaatcttagagccttttagaaaacagaatccagacatagtggtcta
tcaatacatggatgatttgtatgtaggatctgacttagaaatagggcagcatagaacaaa
aatagaggaaytgagacaacatttgctgaaatggggacttactacaccagacaaaaaaca
tcagaaagaacctcccttcctttggatgggttatgaaytacatcctgataagtggacagt
acagcctatagtgctgccagaaaaggacaactggactgtcaatgacatacagaagttagt
rggaaaattgaattgggcaagtcagatttacccagggattaaagtaaaacaattatgcag
actccttaggggaactaaggcactaacagacatagtaccactaacaaaagaggcagagct
a-----------------------------------------------------------
------------------------------------------------------------
----------------------------------------------------------
>OK148913
cctcagatcactctttggcaacgacccctagtcacagtaaaagtagggggacagatgaag
gaagctctattagatacaggagcagatgatacagtattagaagacataaatttgccagga
aaatggaaaccaaaaatgatagggggaattggaggttttatcaaagtaaaacagtatgat
caaataatcatagaaatttgtggaaagaaagctataggtacagtattagtaggacccaca
cctgtcaacataattggaagaaatctgttgactcaaattggttgcactttaaattttcct
attagtcctattgaaactgtaccagtaaaattgaagccaggaatggatggcccaaagatt
aaacaatggccattaacggaagaaaaaataaaagcattaatagaaatctgtacagaaatg
gaaaaggaagggaaaatctcaaaaattgggcctgaaaatccatacaatactccagtattt
gccataaagaaaaaagacagtactaaatggagaaaattagtagattttagagaacttaat
aaaagaactcaagatttttgggaggttcaattaggaataccgcatcctgca-gggttaaa
aaagaaaaaatcagtaacagtactagatgtgggagatgcatatttttcagttcccttata
tgaagcattcaggaagtatactgcatttaccatacctagtacaaacaatgagacaccagg
gattagatatcagtacaatgtacttccacagggatggaaaggatcaccagcaatatttca
aagcagcatgacaaaaatcttagagccttttagaaaacagaatccagacatagtgatcta
tcaatacatggatgatttgtatgtmggatctgacttagaaatagggcagcatagaacaaa
aatagaggaactgagacaacatctactgaaatggggacttactacaccagacaaaaaaca
tcagaaagaatctcccttcctttggatgggttatgaactacatcctgataaatggacagt
acagcctatagtgctgccagaaaaggacaactggactgtcaatgacatacagaagttagt
gggaaaattgaattgggcaagtcagatttacccagggattaaagtaaaacaattatgcag
actccttaagggaactaaggcactaacagacatagtaccactaacaaaaga---------
------------------------------------------------------------
------------------------------------------------------------
----------------------------------------------------------
>OK148919
cctcagatcactctttggcaacgacccmtagtcacagtaaragtagggggwcagatgaag
gaagctctattagatacaggagcagatgatacagtattagaagayataaatttgccagga
aaatggaaaccaaaaatgatagggggaattggaggttttatcaaagtaaaacartatgat
caaatarycatagaaatttgtggaaagaaagctataggtacagtrttagtaggacccaca
cctgtcaacataattggaagaaatctgttgactcaaattggttgcactttaaattttcct
attagtcctattgaaactgtaccagtaamattgaagccaggaatggatggcccaaagatt
aaacaatggccattaacggaagaaaaaataaaagcattaatagaaatctgtacagaaatg
gaaaaggaagggaaaatcacaaaaattgggcctgaaaatccatacaayactccagtattt
gctataaagaaaaaagacagtactaaatggagaaaattagtagattttagagaacttaat
aaaagaactcaagatttttgggargtgcaattaggaataccgcatcctgca-gggttaaa
aaagaaaaaatcagtaacagtactrgatgtgggagatgcatatttttcagttcccttata
tgaagaattcaggaagtatactgcatttaccatacctagtacaaacaatgagacaccagg
gattagatatcagtacaatgtacttccacagggatggaaaggatcaccagcaatatttca
aagcagcatgacaagaatcttagagccttttagaaaacagaatccagrcatagtgatcta
tcaatacatggatgatttrtatgtaggatctgacttagaaatagggcagcatagaacaaa
artagaggaactgagacaacatctactgaaatggggacttactacaccagacaaaaaaca
tcagaaagaatctcccttcctttggatgggttatgaactacatcctgataaatggacagt
acagcctatagtgctgccagaaaaggacaactggactgtcaatgatatacagaagttagt
gggaaaattgaattgggcaagtcagatttacccagggattaaagtaagacaattatgcag
actccttaggggaactaaggcactaacagacatagtaccactaacaaaagaggcagagct
agaactggcagaaaacagggaaattttaaaagaaccagtacatgggatgtattatgaccc
atcaaaagacttaatagcagaaatacagaagcaggggcaaggccaatggacatatcaaat
ctatcaggagccatttaaaaatctgaaaacaggaaaatatgcaaggtcaaggggtgcc
>OK148935
cctcaaatcactctttggcaacgacccctagtcacartaaragtagggggacaartraag
gaagctctattagayacaggagcagatgatacagtattagaagacataaatttgccagga
aaatggaaaccaaaaatgatagggggaattggaggttttatcaaagtaagacagtatgat
caaatacttatagaaatttgtggaaagaaagctataggtacagtattagtaggacctaca
cctgtcaacataattggaagaaatctgttgactcaaattggttgcactttaaattttccc
attagtcctattgaaactgtaccagtaaaattgaagccaggaatggatggcccaaaggtc
aaacaatggccattaacggaagaaaaaataaaagcattaatagaaatctgtacagaaatg
gaaaaggaagggaaaatctcaaaaattgggcctgaaaatccatacaatactccagtattt
gccataaagaaaaaagacagtactaaatggagaaaattagtagattttagagaacttaat
aaaagaactcaggatttttgggaggttcaattaggaataccgcatcctgca-ggrttaaa
raagaaaaaatcagtaacagtactrgatgtgggagatgcatatttttcagttcccttaka
tgaagatttcaggaagtatactgcattyaccatacctagtacaaacaatgagacaccagg
gattagatatcagtacaatgtacttccacagggatggaaaggatcaccagcaatatttca
aagyagcatgacaaaaatmttagagccttttagaaaaaagaatccagacatggtgatcta
tcaatacatggatgatttgtatgtaggatctgacttagaaatagggcagcatagaacaaa
aatagaggaactgagacaacatctactgaaatggggacttactacaccagacaaaaaaca
tcagaaagaacctcccttcctttggatgggttatgaactacatcctgataaatggacagt
acagcctatagtgctgccagaaaaggacagctggactgtcaatgacatacagaagttagt
gggaaaattgaattgggcaagtcagatttacccaggrattaaggtaaracaattatgcag
actccttaggggagccaaagcactaacagacatagtaccactaacaaaagaggcagagct
agaactggcagaaaacagggaaattttaaaagaaccagtacatggggtgtattatgaccc
atcaaaagatttaatagcagaaatacagaagcaggggcaaggccaatggacatatcaaat
ctatcaggagccatttaaaaatctgaaaacaggaaaatatgcaaggacaaggggtgcc
>47_BF.ES.2012.CRF47_BF_1897463396557405.MF403401
cctcaaatcactctttggcaacgacccctagttacaataaaaatagggggacagatgaag
gaagctctattagatacaggagcagatgatacagtgttagaagacataaatttgccagga
aaatggaaaccaaaaatgatagggggaattggaggttttatcaaagtaagacagtatgat
caaatacttatagaaatttgtggaaagaaagctataggtacagtattagtaggacctaca
cctgtcaacataattggaagaaatctgttgactcaaattggttgcactttaaattttccc
attagtcctattgaaactgtaccagtaaaattgaagccaggaatggatggcccaaaggtc
aaacaatggccattaacggaagaaaaaataaaagcattaatagaaatttgtacagaaatg
gaaaaggaagggaaaatctcaaaaattgggcctgaaaatccatacaatactccagtattt
gccataaagaaaaaagacagtactaaatggagaaaattagtagactttagagaacttaat
aaaagaactcaggatttttgggaggttcaattaggaataccgcatcctgca-gggttaaa
aaagaaaaaatcagtaacagtgctagatgtgggagatgcatatttttcagttcccttata
tgaagaattcaggaagtatactgcatttaccatacctagtacaaacaatgagacaccagg
gatcagatatcagtacaatgtacttccacaaggatggaaaggatcaccagcaatatttca
aagcagcatgattaaaatcttagagccttttagaaaacagaatccagacatagtgatcta
tcaatacatggatgatttgtatgtaggatctgacttagaaatagagcaacatagaacaaa
aatagaggaactgagacaacatctactgaaatggggacttactacaccagacaaaaaaca
tcagaaagaacctcccttcctttggatgggttatgaactacatcctgataaatggacagt
acagcctatagtgctgccagaaaaggacaactggactgtcaatgacatacagaagttagt
gggaaaattgaattgggcaagtcagatttacccagggattaaagtaaaacaattatgcaa
actccttaagggaaccaaggcactaacagacatagtaccactaacaaaagaggcagagtt
agaattggcagaaaacaaggaaattttaaaagaaccagtacatggggtgtattatgaccc
atcaaaagacttaatagcagaaatacagaagcaggggcwgggc-----------------
----------------------------------------------------------
>47_BF.ES.2012.CRF47_BF_0149134420320524.MF403377
cctcaaatcactctttggcaacgacccctagttacaataaaaatagggggacagatgaag
gaagctctattagatacaggagcagatgatacagtgttagaagacataaatttgccagga
aaatggaaaccaaaaatgatagggggaattggaggttttatcaaagtaagacagtatgat
caaatacttatagaaatttgtggaaagaaagctataggtacagtattagtaggacctaca
cctgtcaacataattggaagaaatctgttgactcaaattggttgcactttaaattttccc
attagtcctattgaaactgtaccagtaaaattgaagccaggaatggatggcccaaaggtc
aaacaatggccattaacggaagaaaaaataaaagcattaatagaaatttgtacagaaatg
gaaaaggaagggaaaatctcaaaaattgggcctgaaaatccatacaatactccagtattt
gccataaagaaaaaagacagtactaaatggagaaaattagtagactttagagaacttaat
aaaagaactcaggatttttgggaggttcaattaggaataccgcatcctgca-gggttaaa
aaagaaaaaatcagtaacagtgctagatgtgggagatgcatatttttcagttcccttata
tgaagaattcaggaagtatactgcatttaccatacctagtacaaacaatgagacaccagg
gatcagatatcagtacaatgtacttccacaaggatggaaaggatcaccagcaatatttca
aagcagcatgattaaaatcttagagccttttagaaaacagaatccagacatagtgrtcta
tcaatacatggatgatttgtatgtaggatctgacttagaaatagagcaacatagaacaaa
aatagaggaactgagacaacatctactgaaatggggacttactacaccagacaaaaaaca
tcagaaagaacctcccttcctttggatgggttatgaactacatcctgataaatggacagt
acagcctatagtgctgccagaaaaggacaactggactgtcaatgacatacagaagttagt
gggaaaattgaattgggcaagtcagatttacccagggattaaagtaaaacaattatgcaa
actccttaagggaaccaaggcactaacagacatagtaccactaacaaaagaggcagagtt
agaattggcagaaaacaaggaaattttaaaagaaccagtacatggggtgtattatgaccc
atcaaaagacttaatagcagaaatacagaagcaggggcagagc-----------------
----------------------------------------------------------
>47_BF.ES.2011.CRF47_BF_9057891481596156.MF403337
cctcaaatcactctttggcaacgacccctagtcacaataaaaatagggggacagatgaag
gaagctctattagatacaggagcagatgatacagtgttagaagacataaatttgccagga
aaatggaaaccaaaaatgatagggggaattggaggttttatcaaagtaagacagtatgat
caaatacttatagaaatttgtggaaagaaagctataggtacagtattagtaggacctaca
cctgtcaacataattggaagaaatctgttgactcaaattggttgcactttaaattttccc
attagtcctattgaaactgtaccagtaaaattgaagccaggaatggatggcccaaaggtc
aaacaatggccattaacggaagaaaaaataaaagcattaatagaaatttgtacagaaatg
gaaaaggaagggaaaatctcaaaaattgggcctgaaaatccatacaatactccagtattt
gccataaagaaaaaagacagtactaaatggagaaaattagtagactttagagaacttaat
aaaagaactcaggatttttgggaggttcaattaggaataccgcatcctgca-gggttaaa
aaagaaaaaatcagtaacagtactagatgtgggagatgcatatttttcagttcccttata
tgaagaattcaggaagtatactgcatttaccatacctagtacaaacaatgagacaccagg
gatcagatatcagtacaatgtacttccacaaggatggaaaggatcaccatcaatatttca
aagcagcatgacgaaaatcttagagccttttagaaaacagaatccagacatagtggtcta
tcaatacatggatgatttgtatgtaggatctgacttagaaatagggcaacatagaacaaa
aatagaggaactgagacaacatctactgaaatggggacttactacaccagacaaaaaaca
tcagaaagaacctcccttcctttggatgggttatgaactacatcctgataaatggacagt
acagcctatagtgctgccagaaagggacaactggactgtcaatgacatacagaagttagt
gggaaaattgaattgggcaagtcagatttacccagggattaaagtaaaacaattatgcag
actccttaggggaaccaaggcactaacagacatagtaccactaacaaaagaggcagagtt
agaattggcagaaaacaaggaaattttaaaagaaccagtacatggggtgtattatgaccc
atcaaaagacttaatagcagaaatacagaagcaggggcagggc-----------------
----------------------------------------------------------
>OK148966
cctcaaatcactctttggcaacgacccctagtcacaataaaaatagggggacagatgaag
gaagctctattagatacaggagcagatgatacagtgttagaagacataaatttgccagga
aaatggaaaccaaaaatgatagggggaattggaggttttatcaaagtaagacagtatgat
caaatacttatagaaatttgtggaaagaaagctataggtacagtattagtaggacctaca
cctgtcaacataattggaagaaatctgttgactcaaattggttgcactttaaattttccc
attagtcctattgaaactgtaccagtaaaattgaagccaggaatggatggcccaaaggtc
aaacaatggccattaacggaagaaaaaataaaagcattaatagaaatttgtacagaaatg
gaaaaggaagggaaaatctcaaaaattgggcctgaaaatccatacaatactccagtattt
gccataaagaaaaaagacagtactaaatggagaaaattagtagactttagagaacttaat
aaaagaactcaggatttttgggaggttcaattaggaataccgcatcctgca-gggttaaa
aaagaaaaaatcagtaacagtactagatgtgggagatgcatatttttcagttcccttata
tgaagaattcaggaagtatactgcatttaccatacctagtacaaacaatgagacaccagg
gatcagatatcagtacaatgtacttccacaaggatggaaaggatcaccagcaatatttca
aagcagcatgacgaaaatcttagagccttttagaaaacagaatccagacatagtggtcta
tcaatacatggatgatttgtatgtaggatctgacttagaaatagggcaacatagaacaaa
aatagaggaactgagacaacatctactgaaatggggacttactacaccagacaaaaaaca
tcagaaagaacctcccttcctttggatgggttatgaactacatcctgataaatggacagt
acagcctatagtgctgccagaaaaggacaactggactgtcaatgacatacagaagttagt
gggaaaattgaattgggcaagtcagatttacccagggattaaagtaaaacaattatgcag
actccttaggggaaccaaggcactaacagacatagtaccactaacaaaagaggcagagtt
a-----------------------------------------------------------
------------------------------------------------------------
----------------------------------------------------------
>OK148949
cctcaaatcactctttggcaacgacccctagtcacaataaaaatagggggacagatgaag
gaagctctattagatacaggagcagatgatacagtgttagaagacataaatttgccagga
aaatggaaaccaaaaatgatagggggaattggaggttttatcaaagtaagacagtatgat
caaatacttatagaaatttgtggaaagaaagctataggtacagtattagtaggacctaca
cctgtcaacataattggaagaaatctgttgactcaaattggttgcactttaaattttccc
attagtcctattgaaactgtaccagtaaaattgaagccaggaatggatggcccaaaggtc
aaacaatggccattaacggaagaaaaaataaaagcattaatagaaatttgtacagaaatg
gaaaaggaagggaaaatctcaaaaattgggcctgaaaatccatacaatactccagtattt
gccataaagaaaaaagacagtactaaatggagaaaattagtagactttagagaacttaat
aaaagaactcaggatttttgggaggttcaattaggaataccgcatcctgca-gggttaaa
aaagaaaaaatcagtaacagtactagatgtgggagatgcatatttttcagttccyttata
tgaagaattcaggaartatactgcatttaccatacctagtacaaacaatgagacaccagg
gatcagatatcagtacaatgtacttccacaaggatggaaaggatcaccagcaatatttca
aagcagcatgacraaaatcttagagccttttagaaaacagaatccagacatagtggtcta
tcaatacatggatgatttgtatgtaggatctgacttagaaatagggcaacatagaacaaa
aatagaggaactgagacagcatctactgaaatggggacttactacaccagacaaaaaaca
tcagaaagaacctcccttcctttggatgggttatgaactacatcctgataaatggacagt
acagcctatagtgctgccagaaaaggacaactggactgtcaatgacatacagaagttagt
gggaaaattgaattgggcaagtcagatttacccagggattaaagtaaaacaattatgyag
actccttaggggaaccaaggcactaacagacatagtaccactaacaaaagaggcagagtt
a-----------------------------------------------------------
------------------------------------------------------------
----------------------------------------------------------
>OK148946
cctcaaatcactctttggcaacgacccctagtcacaataaaaatagggggacagatgaag
gaagctctattagatacaggagcagatgatacagtgttagaagacataaatttgccagga
aaatggaarccaaaaatgatagggggaattggaggttttatcaaagtaagacagtatgat
caaatacttatagaaatttgtggaaagaaagctataggtacagtattagtaggacctaca
cctgtcaacataattggaagaaatctgttgactcaacttggttgcactttaaattttccc
attagtcctattgaaactgtaccagtaaaattgaagccaggaatggatggcccaaaggtc
aaacaatggccattaacggaagaaaaaataaaagcattaatagaaatttgtacagaaatg
gaaaaggaagggaaaatctcaaaaattgggcctgaaaatccatacaatactccagtattt
gccataaagaaaaaagacagtactaaatggagaaaattagtagactttagagaacttaat
aaaagaactcaggatttttgggaggttcaattaggaataccgcatcctgca-gggttaaa
aaagaaaaaatcagtaacagtactagatgtgggagatgcatatttttcagttcccttata
tgaagaattcaggaagtatactgcatttaccatacctagtacaaacaatgagacaccagg
gatyagatatcagtacaatgtacttccacaaggatggaaaggatcaccagcaatatttca
aagcagcatgacgaaaatcttagagccttttagaaaacagaatccagacatagtggtcta
tcaatacatggatgatttgtatgtaggatctgacttagaaatagggcaacatagaacaaa
aatagaggaactgagacaacatctactgaaatggggacttactacaccagacaaaaaaca
tcagaaagaacctcccttcctttggatgggttatgaactacatcctgataaatggacagt
acagcctatagtgctgccagaaaaggacaactggactgtcaatgacatacagaagttagt
gggaaaattgaattgggcaagtcagatttacccagggattaaagtaaaacaattatgcag
actccttaggggaaccaaggcactaacagacatagtaccactaacaaaagaggcagagtt
a-----------------------------------------------------------
------------------------------------------------------------
----------------------------------------------------------
>OK148958
cctcaaatcactctttggcaacgacccctagtcacaataaaaatagggggacagatgaag
gaagctctattagatacaggagcagatgatacagtgttagaagacataaatttgccagga
aaatggaaaccaaaaatgatagggggaattggaggttttatcaaagtaagacagtatgat
caaatacttatagaaatttgtggaaagaaagctataggtacmgtattagtaggacctaca
cctgtcaacataattggaagaaatctgttgactcaaattggttgcactttaaattttccc
attagtcctattgaaactgtaccagtaaaattgaagccaggaatggatggcccaaaggtc
aaacaatggccattracggaagaaaaaataaaagcattaatagaaatttgtacagaaatg
gaaaaggaagggaaaatctcaaaaattgggcctgaaaatccatacaatactccagtattt
gccataaagaaaaaagacagtactaaatggagaaaattagtagactttagagaacttaat
aaaagaactcaggatttttgggaggttcaattaggaataccgcatcctgca-gggttaaa
aaagaaaaaatcagtaacagtactagatgtgggagatgcatatttttcagttcccttata
tgaagaattcaggaagtatactgcatttaccatacctagtacaaacaatgagacaccagg
gatcagatatcagtacaatgtacttccacaaggatggaaaggatcaccagcaatatttca
aagcagcatgacgaaaatcttagagccttttagaaaacagaatccagacatagtrgtcta
tcaatacatggatgatytgtatgtaggatctgacttagaaatagggcaacatagaayaaa
aatagaggaactgagacaacatctactgaaatggggactyactacaccagacaaaaaaca
tcagaaagaacctcccttcctttggatgggttatgaactacatcctgataaatggacagt
acagcctatagtgctgccagaaaaggacaactggactgtcaatgacatacagaagttagt
gggaaaattgaattgggcaagtcagatttacccagggattaaagtaaaacaattatgcag
actccttaggggaaccaaggcactaacagacatagtaccactaacaaaagaggcagagtt
a-----------------------------------------------------------
------------------------------------------------------------
----------------------------------------------------------
>OK148961
cctcaaatcactctttggcaacgacccctagtcacaataaaaatagggggacagatgaag
gaagctctattagatacaggagcagatgatacagtgttagaagacataaatttgccagga
aaatggaaaccaaaaatgatagggggaattggaggttttatcaaagtaagacagtatgat
caaatacttatagaaatttgtggaaagaaagctataggtacagtattagtaggacctaca
cctgtcaacataattggaagaaatctgttgactcaaattggttgcactttaaattttccc
attagtcctattgaaactgtaccagtaaaattgaagccaggaatggatggcccaaaggtc
aaacaatggccattaacggaagaaaaaataaaagcattaatagaaatttgtacagaaatg
gaaaaggaagggaaaatctcaaaaattgggcctgaaaatccatacaatactccagtattt
gccataaagaaaaaagacagtactaaatggagaaaattagtagactttagagaacttaat
aaaagaactcaggatttttgggaggttcaattaggaataccgcaccctgca-ggattaaa
aaagaaaaaatcagtaacagtactagatgtgggagatgcatatttttcagttcccttata
tgaagaattcaggaagtatactgcatttaccatacctagtacaaacaatgagacaccagg
gatcagatatcagtacaatgtacttccacaaggatggaaaggatcaccagcaatatttca
aagcagcatgactaaaatcttagagccttttagaaaacagaatccagacatagtggtcta
tcaatacatggatgatttgtatgtaggatctgacttagaaatagagcaacatagaacaaa
aatagaggaactgagacaacatctactgaaatggggacttactacaccagataaaaaaca
tcagaaagaacctcccttcctttggatgggttatgaattacatcctgataaatggacagt
acagcctatagtgctgccagaaaaggacaactggactgtcaatgacatacagaagttagt
gggaaaattgaattgggcaagtcagatttacccagggattaaagtaagacaattatgcag
actccttaggggaaccaaggcactaacagacatagtaccactaacaaaagaggcagagtt
a-----------------------------------------------------------
------------------------------------------------------------
----------------------------------------------------------
>OK148945
cctcaaatcactctttggcaacgacccctagtcacaataaaaatagggggacagatgaag
gaagctctattagatacaggagcagatgatacagtgttagaagacataaatttgccagga
aaatggaaaccaaaaatgatagggggaattggaggttttatcaaagtaagacagtatgat
caaatacttatagaaatttgtggaaagaaagctataggtacagtattagtaggacctaca
cctgtcaacataattggaagaaatctgttgactcaaattggttgcactttaaattttccc
attagtcctattgaaactgtaccagtaaaattgaagccaggaatggatggcccaaaggtc
aaacaatggccattaacggaagaaaaaataaaagcattaatagaaatttgtacagaaatg
gaaaaggaagggaaaatctcaaaaattgggcctgaaaatccatayaatactccagtattt
gccataaagaaaaaagacagtactaaatggagaaaattagtagactttagagaacttaat
aaaagaactcaggatttttgggaggttcaattaggaataccgcatcctgca-gggttaaa
aaagaaaaaatcagtaacagtactagatgtgggagatgcatatttttcagttcccttata
tgaagaattcaggaagtatactgcatttaccatacctagtacaaacaatgagacaccagg
gatcagatatcagtacaatgtacttccacaaggatggaaaggatcaccagcaatatttca
aagcagcatgattaaaatcttagagccttttagaaaacagaatccagacatagtggtcta
tcaatacatggatgatttgtatgtaggatctgacttagaaatagagcaacatagaacaaa
aatagaggaactgagacaacatctactgaaatggggacttactacaccagacaaaaaaca
tcagaaagaacctcccttcctttggatgggttatgaactacatcctgataaatggacagt
acagcctatagtgctgccagaaaaggacaactggactgtcaatgacatacagaagttagt
gggaaaattgaattgggcaagtcagatttacccagggattaaagtaaaacaattatgcag
actccttaggggaaccaaggcactaacag-------------------------------
------------------------------------------------------------
------------------------------------------------------------
----------------------------------------------------------
>OK148960
cctcaaatcactctttggcaacgacccctagtcacaataaaaatagggggacagatgaag
gaagctctattagatacaggagcagatgatacagtgttagaagacataaatttgccagga
aaatggaaaccaaaaatgatagggggaattggaggttttatcaaagtaagacagtatgat
caaatacttatagaaatttgtggaaagaaagctataggtacagtattagtaggacctaca
cctgtcaacataattggaagaaatctgttgacgcaaattggttgcactttaaattttccc
attagtcctattgaaactgtaccagtaaaattgaagccaggaatggatggcccaaaggtc
aaacaatggccattaacagaagaaaaaataaaagcattaatagaaatttgtacagaaatg
gaaaaggaagggaaaatctcaaaaattgggcctgaaaatccatacaatactccagtattt
gccataaagaaaaaagacagtactaaatggagaaaattagtagactttagagaacttaat
aaaagaactcaggatttttgggaggttcaattaggaataccgcatcctgca-gggttaaa
aaagaaaaaatcagtaacagtactagatgtgggagatgcatatttttcagttcccttata
tgaagaattcaggargtatactgcatttaccatacctagtacaaacaatgagacaccagg
gatcagatatcagtacaatgtacttccacarggatggaaaggatcaccagcaatatttca
aagcagcatgattaaaatcttagagccttttagaaaacagaatccagacatagtggtcta
tcaatacatggatgatttgtatgtaggatctgacttagaaatagagcaacatagaacaaa
aatagaggaactgagacaacatctactgaaatggggacttactacaccagacaaaaaaca
tcagaaagaacctcccttcctttggatgggttatgaactacatcctgataaatggacagt
acagcctatagtgctgccagaaaaggacaactggactgtcaatgacatacagaagttagt
gggaaaattgaattgggcaagtcagatttacccagggattaaagtaaaacaattatgcag
actccttaggggaaccaaggcactaacagacatag-------------------------
------------------------------------------------------------
------------------------------------------------------------
----------------------------------------------------------
>OK148910
cctcaaatcactctttggcaacgacccctagtcacaataaaaatagggggacagatgaag
gaagctctattagatacaggagcagatgatacagtgttagaagayataaatttgccagga
aaatggaaaccaaaaatgatagggggaattggaggttttatcaaagtaagacagtatgat
caaatacttatagaaatttgtggaaagaaagctataggtacagtattagtaggacctaca
cctgtcaacataattggaagaaatctgttgactcaaattggttgcactttaaattttccc
attagtcctattgaaactgtaccagtaaaattgaagccaggaatggatggcccaaaggtc
aaacaatggccattaacggaagaaaaaataaaagcattaatagaaatttgtacagaaatg
gaaaaggaagggaaaatctcaaaaattgggcctgaaaatccatacaatactccagtattt
gcyataaagaaaaaagacagtactaaatggagaaaattagtagactttagagaacttaat
aaaagaactcaggatttttgggaggttcaattaggaataccrcatcctgca-gggttaaa
aaagaaaaaatcaataacagtactagatgtgggagatgcatatttttcagttcccttata
tgaagaattcaggaagtatactgcatttaccatacctagtataaacaatgagacaccagg
gatcagatatcagtacaatgtacttccacaaggatggaaaggatcaccagcaatatttca
aagcagcatgacgaaaatcttagagccttttagaaaacagaatccagacatagtggtcta
tcaatacatggatgatttgtatgtaggatctgacttagaaatagggcaacatagaacaaa
aatagaggaactgagacaacatctactgaaatggggacttactacaccagacaaaaaaca
tcagaaagaacctcccttcctttggatgggttatgaactacatcctgataaatggacagt
acagcctatagtgctgccagaaaaggacagctggactgtcaatgacatacagaagttagt
gggaaaattgaattgggcaagtcagatttacccagggattaaagtaaaacaattatgyag
actccttaggggaaccaaggcactaacagacatagtaccactaacaaaagaggcagagtt
agaattggcagaaaacagggaaattttaaaagaaccagtacatggggtgtattatgaccc
atcaaaagacttaatagcagaaatacagaagcaggggcagggccaatggacatatcaaat
ttatcaggagccatttaaaaatctgaaaacaggaaaatatgca---------------
>OK148943
cctcaaatcactctttggcaacgacccctagtyacaataaaaatagggggacagatgaag
gaagctctattagatacaggagcagatgatacagtgttagaagacataaatttgccagga
aartggaaaccaaaaatgatagggggaattggaggttttatcaaagtaagacagtatgat
caaatacttatagaaatttgtggaaagaaagctataggtacagtattagtaggacctaca
cctgtcaacataattggaagaaatctgttgactcaaattggttgcactttaaattttccc
attagtcctattgaaactgtaccagtaaaattgaagccaggaatggatggcccaaaggtc
aaacaatggccattaacggargaaaaaataaaagcattaatagaaatttgtacagaaatg
gaaaaggaagggaaaatctcaaaaattgggcctgaaaatccatacaatactccagtattt
gccataaagaaaaaagacagtactaaatggagaaaattagtagactttagagaacttaat
aaaagaactcargatttttgggaggttcaattrggaataccgcatcctgca-gggttaaa
aaagaaaaaatcagtaacagtactagatgtgggagatgcatatttttcagttcccttata
tgaagaattcaggaagtatactgcatttaccatacctagtacaaacaatgagacaccagg
gatcagatatcagtacaatgtacttccacaaggatggaaaggatcaccagcaatatttca
aagcagcatgacgaaaatcttagagccttttagaaaacagaatccagacatagtggtcta
tcaatacatggatgatttgtatgtaggatctgacttagaaatagagcaacatagaacaaa
aatagaggaactgagacaacatctactgaaatggggacttactacaccagacaaaaaaca
tcagaaagaacctcccttcctttggatgggttatgaactacatcctgayaaatggacagt
acagcctatartgctgccagaaaaggacaactggactgtcaatgacatacagaagttagt
gggaaaattgaattgggcaagtc-------------------------------------
------------------------------------------------------------
------------------------------------------------------------
------------------------------------------------------------
----------------------------------------------------------
>OK148952
cctcaaatcactctttggcaacgacccctagtyacaataaaaatagggggacagatgaag
gaagctctattagatacaggagcagatgatacagtgttagaagamataaatttgccagga
aaatggaaaccaaaaatgatagggggaattggaggttttatcaaagtaagacagtatgat
caaatamytatagaaatttgtggaaagaaagctataggtacagtattagtaggacctaca
cctgtcaacataattggaagaaatctgttgactcaaattggttgcactttaaattttccc
attagtcctattgaaactgtaccagtaaaattgaagccaggaatggatggcccaaaggtc
aaacaatggccattaacggaagaaaaaataaaagcattaatrgaaatttgtacagaaatg
gaaaaggaagggaaaatctcaaaaattgggcctgaaaatccatacaatactccagtattt
gccataaagaaaaaagacagtactaaatggagaaaattagtagactttagagaacttaat
aaaagaactcaggatttytgggaggtkcaattaggaataccgcatcckgca-gggttaaa
aaagaaaaaatcagtaacagtrctagatgtgggagatgcatatttttcarttcccttata
tgaagaattcaggaagtatactgcatttaccatacctagtacaaacaatgagacaccagg
gatcagatatcagtacaatgtacttccacaaggatggaaaggatcaccagcaatatttca
aagcagcatgattaaaatcttagagccttttagaaaacagaatccagacatagtgrtcta
tcaatacatggatgatttgtatgtaggatctgacttagaaatagagcaacatagaacaaa
aatagaggaactgagacaacatctactgaaatggggacttactacaccagacaaaaaaca
tcagaaagaacctcccttcctttggatgggttatgaactacatcctgataaatggacagt
acagcctatagtgctgccagaaaaggacaactggactgtcaatgacatacagaagttagt
gggaaaattgaattgggcaagtcagatttacccagggattaaartaaracaattatgyag
actccttaggggarccaaggcactaacagacatagtaccactaacaaaagaggcagagtt
a-----------------------------------------------------------
------------------------------------------------------------
----------------------------------------------------------
>OK148968
cctcaaatcactctttggcaacgacccytagttacaataaaaatagggggacagatgaag
gaagctctattagatacaggagcagatgatacagtgttagaagacataaatttgccagga
aaatggaaaccaaaaatgatagggggaattggaggttttatcaaagtaagacagtatgat
caaatacttatagaaatttgtggaaagaaagctataggtacagtattagtaggacctaca
cctgtcaacataattggaagaaatctgttgactcaaattggttgcactttaaattttccc
attagtcctattgaamctgtaccagtaaaattgaagccaggaatggatggcccaaaggtc
aaacaatggccattaacggaagaaaaaataaaagcattaatagaaatttgtacagaaatg
gaaaaggaagggaaaatctcaaaaattgggcctgaaaatccatacaatactccagtattt
gccataaagaaaaaagacagtactaaatggagaaaattagtagactttagagaacttaat
aaaagaactcaggatttttgggaggttcaattaggaataccgcatccggca-gggttaaa
aaagaaaaaatcagtaacagtactagatgtgggagatgcatatttttcagttcccttata
tgaagaattcaggaagtatactgcatttaccatacctagtacaaacaatgagacaccagg
gatcagatatcagtacaatgtacttccacaaggatggaaaggatcaccagcaatatttca
aagcagcatgrttaaaatcttagakccttttagaaaacagaatccagacatagtggtcta
tcaatacatggatgatttgtatgtaggatctgacttagaaatagagcaacatagaacaaa
aatagaggaactgagacaacatctactgaaatggggacttactacaccagacaaaaaaca
tcagaaagaacctcccttcctttggatgggttatgaactacatcctgataaatggacagt
acagcctatagtgctgccagaaaaggacaactggactgtcaatgacatacagaagttagt
gggaaaattgaattgggcaagtcagatttacccagggattaaagtaagacaattatgcag
actccttaggggagccaaggcactaacagacatagtaccactaacaaaagaggcagagtt
a-----------------------------------------------------------
------------------------------------------------------------
----------------------------------------------------------
>OK148971
cctcaaatcactctttggcaacgacccctagtcacaataaaaatagggggacagatgaag
gaagctctattagatacaggagcagatgatacagtgttagaagacataaatttgccagga
aaatggaaaccaaaaatgatagggggaattggaggttttatcaaagtaagacagtatgat
caaatacttatagaaatttgtggaaagaaagctataggtacagtattagtaggacctaca
cctgtcaacataattggaagaaatctgttgactcaaattggttgcactttaaattttccc
attagtcctattgaaactgtaccagtaaaattgaagccaggaatggatggcccaaaggtc
aaacaatggccattaacggaagaaaaaataaaagcattaatagaaatttgtacagaaatg
gagaaggaagggaaaatctcaaaaattgggcctgaaaatccatacaacactccagtattt
gccataaagaaaaaagacagtactaaatggagaaaattagtagactttagagaacttaat
aaaagaactcaggatttttgggaggttcaattaggaataccgcaycctgca-gggttaaa
aaagaaaaaatcagtaacagtactagatgtgggagatgcatatttttcagttcccttata
tgaagaattcaggaagtatactgcatttaccatacctagtacaaacaatgagacaccagg
gatcagatatcagtacaatgtacttccacaaggatggaaaggatcaccagcaatatttca
aagcagcatgattaaaatcttagagccttttagaaaacagaatccagacatagtgatcta
tcaatacatggatgatttgtatgtaggatctgacttagaaatagagcaacatagaacaaa
aatagaggaactgagacaacatctactgaaatggggacttactacaccagacaaaaaaca
tcagaaagaacctcccttcctttggatgggttatgagctacatcctgataaatggacagt
acagcctatagtgctgccagaaaaggacaactggactgtcaatgacatacagaagttagt
gggaaaattgaattgggcaagtcagatttacccagggattaaagtaagacaattatgcag
actccttaggggaaccaaggcactaacagacatagtaccactaacaaaagaggcagagtt
agaattggcagaaaacaaggaaattttaaaagaaccagtacatggggtgtattatgaccc
atcaaaagacttaatagcagaaatacagaagc-ggggcagggccaatggacatatcaaat
ttatcaggagccatttaaaaatctgaaaacaggaaaatatgcaaggacgaggggtgcc
>OK148970
cctcaaatcactctttggcaacgacccctagttacaataaaaatagggggacagatgaag
gaagctctattagatacaggagcagatgatacagtrttagaagacataaatttgccagga
aaatggaaaccaaaaatgatagggggaattggaggttttatcaaagtaagacagtatgat
caaatamcyatagaaatttgtggaaagaaagctataggtacagtattagtaggacctaca
cctgtcaacataattggaagaaatctgttgactcaaattggttgcactttaaatttyccy
attagtcctattgaaactgtaccagtaaaattgaagccaggaatggatggcccaaaggtc
aaacaatggccattaacggaagaaaaaataaaagcattaatagaaatttgtacagaaatg
gaaaaggaagggaaaatctcaaaaattgggcctgaaaatccatacaatactccagtattt
gccataaagaaaaaagacagtactaaatggagaaaattagtagactttagagaacttaat
aaaagaactcaggatttttgggaggtgcaattaggaataccgcatcctgca-gggttaaa
aaagaaaaaatcagtaacagtactrgatgtgggagatgcatatttttcarttcccttaca
tgaagaattcaggaagtatactgcatttaccatacctagtacaaacaatgagacaccagg
gatcagatatcagtacaatgtacttccacaaggatggaaaggatcaccagcaatatttca
aagcagcatgattaaaatcttagagccttttagaaaacagaatccagacatagtgatcta
tcaatacatggatgatttgtatgtaggatctgacttagaaatagagcaacatagaacaaa
aatagaggaactgaggcaacatctactgaaatggggacttactacaccagacaaaaaaca
tcagaaagaacctcccttcctttggatgggttatgaactacatcctgataaatggacagt
acagcctatagtgttgccagaaaaggacaactggactgtcaatgacatacagaagttagt
gggaaaattgaattgggcaagtcagatttacccagggattaaagtaagacaattatgcag
actccttaggggaaccaaggcactaacagacatagtaccactaacaaaagaggcagagtt
agaattggcagaaaacaaggaaattttaaaagaaccagtacatggggtgtattatgaccc
atcaaaagacttaatagcagagatacagaagc-ggggcagggccaatggacatatcaaat
ttttcaggagccatttaaaaatctgaaaacaggaaaatatgcaaggacgaggggtgcc
>OK148942
cctcaaatcactctttggcaacgacccctagttacaataaaaatagggggacagatgaag
gaagctctattagatacaggagcagatgatacagtgttagaagaaataaatttgccagga
aaatggaaaccaaaaatgatagggggaattggaggttttatcaaagtaagacagtatgat
caaatacttatagaaatttgtggaaagaaagctataggtacagtattagtaggacctaca
cctgtcaacataattggaagaaatctgttgactcaaattggttgcactttaaattttccc
attagtcctattgaaactgtaccagtaaaattgaagccaggaatggatggcccaaaggtc
aaacaatggccattaacggaagaaaaaataaaagcattaatggaaatttgtacagaaatg
gaaaaggaagggaaaatctcaaaaattgggcctgaaaatccatacaatactccagtattt
gccataaagaaaaaagacagtactaaatggagaaaattagtagactttagagaacttaat
aaaagaactcaggatttttgggaggttcaattaggaataccgcacccggca-gggttaaa
aaagaaaaaatcagtaacagtactagatgtgggagatgcatatttttcagttcccttata
tgaagaattcaggaagtatactgcatttaccatacctagtacaaacaatgagacaccagg
gatcagatatcagtacaatgtacttccacaaggatggaaaggatcaccagcaatatttca
aagcagcatgattaaaatcttagagccttttagaaaacagaatccagacatagtgatcta
tcaatacatggatgatttgtatgtaggatctgacttagaaatagagcaacatagaacaaa
aatagaggaactgagacaacatctactgaaatggggacttactacaccagacaaaaaaca
tcagaaagaacctcccttcctttggatgggttatgaactacatcctgataaatggacagt
acagcctatagtgctgccagaaaaggacaactggactgtcaatgacatacagaagttagt
gggaaaattgaattgggcaagtcagatttacccagggattaaaataaaacaattatgtaa
actccttaggggagccaaggcactaacagacatagtaccactaacaaaggaggcagagtt
agaattggcagaaaacaaggaaattttaaaagaaccagtacatggggtgtattatgaccc
atcaaaagacttaatagcagaaatacagaagcaggggcagggccaatggacatatcaaat
ttttcaggagccatttaaaaatctgaagacaggaaaatatgcaagaacgaggggtgct
>OK148957
cctcaaatcactctttggcaacgacccctagttacaataaaaatagggggacagatgaag
gaagctctattagatacaggagcagatgatacagtgttagaagacataaatttgccagga
aaatggaaaccaaaaatgatagggggaattggaggttttatcaaagtaagacagtatgat
caaatacttatagaaatttgtggaaagaaagctataggtacagtattagtaggacctaca
cctgtcaacataattggaagaaatctgttgactcaaattggttgcactttaaattttccc
attagtcctattgaaactgtaccagtaaaattgaagccaggaatggatggcccaaaggtc
aaacaatggccattaacggaagaaaaaataaaagcattaatggaaatttgtacagaaatg
gaaaaggaagggaaaatctcaaaaattgggcctgaaaatccatacaatactccagtattt
gccataaagaaaaaggacagtactaaatggagaaaattagtagactttagagaacttaat
aaaagaactcaggatttttgggaggttcaattaggaataccgcaycctgca-ggrttaaa
aaagaaaaaatcrgtaacagtactagatgtgggagatgcatatttttcagttcccttata
tgaagaattcaggaagtatactgcatttacyatacctagtacaaacaatgagacaccagg
gatcagatatcagtacaatgtacttccacaaggatggaaaggatcaccagcaatatttca
aagcagcatgattaaaatcttagagccttttagaaaacagaatccagacatagtgatcta
tcaatacatggatgatttgtatgtaggatctgacttagaaatagagcaacatagaacaaa
aatagaggaactgagacaacatctactgaaatggggacttactacaccagacaaaaaaca
tcagaaagaacctcccttcctttggatgggttatgaactacatcctgataaatggacagt
acagcctatagtactgccagaaaaggacaactggactgtcaatgacatacagaagttagt
gggaaaattgaattgggcaagtcagatttacccagggattaaartaaaacaattatgtaa
actccttaggggagccaaggcactaacagacatagtaccactaacaaaagaggcagagtt
agaattggcagaaaacaaggaaattttaaaagaaccagtacatggggtgtattatgaccc
atcaaaagacttaatagcagaaatacagaagcaggggcagggccaatggacatatcaaat
ttttcaggagccatttaaaaatctgaaaacaggaaartatgcaagg------------
>OK148953
cctcaaatcactctttggcarcgaccyctagtcacaataaaaatagggggacagatgaar
gaagctctattagatacaggagcagatgatacagtgttagaagacataaatttgccagga
aaatggaaaccaaaaatgatagggggaattggaggttttatcaaagtaagacaatatgat
caaatacttatagaaatttgtggaaagaaagctataggtacagtattagtaggacctaca
cctgtcaacataattggaagaaatctgttgactcaaattggttgcactttaaattttccc
attagtcctattgaaactgtaccagtaaaattgaagccaggaatggatggcccaaaggtc
aaacaatggccattaacggaagaaaaaataaaagcattaatagaratttgtacagaaatg
gaaaaggaagggaaaatctcaaaaattgggcctgaaaatccatacaatactccagtattt
gccataaagaaaaaagayagtactaaatggagaaaattagtagactttagagaacttaat
aaaagaactcaggatttttgggaggttcaattaggaataccgcatcctgca-gggttaaa
aaagaaaaaatcagtaacagtactagatgtgggagatgcatatttttcagttcccttayr
traagamttcaggaagtatactgcatttaccatacctagtacaaacaatgagacaccagg
gatcagatatcagtacaatgtacttccacaaggatggaaaggatcaccakcaatatttca
aagcagcatgacgaaaatyttagagccttttagaaaacagaatccagacatagtggtcta
tcaatacatggatgatttgtatgtaggatctgacttagaaatagggcaacatagaacaaa
aatagaggaactgagacaacatctactgaaatggggacttactacaccagacaaaaaaca
tcagaaagaacctcccttcctttggatgggttatgaactacatcctgataaatggacagt
acagcctatagtgctgccagaaaaggacaactggactgtcaatgacatacagaagttagt
gggaaaattgaattgggcaagtcagatttacccagggattaaagtaaaacaattatgcag
actccttaggggaaccaaggcactaacagacatagtaycactaacaaaagaggcagagtt
agaattggcagaaaacagggaaattttaaaagaaccagtacatggagtgtattatgaccc
atcaaaagacttaatagcagaaatacagaagc-ggggcagggccaatggacatatcaaat
ttatcaggagccatttaaaaatctgaaaacaggaaaatatgcaaggacgaggggt---
>OK148955
cctcaaatcactctttggcaacgacccctagtcacaataaaaatagggggacagatgaag
gaagctctattagatacaggagcagatgatacagtgttagaagacataaatttgccagga
aaatggaaaccaaaaatgatagggggaattggaggttttatcaaagtaagacagtatgat
caaatacttatagaaatttgtggaaagaaagctataggtacagtattagtaggacctaca
cctgtcaacataattggaagaaatctgttgactcaaattggttgcactttaaattttccc
attagtcctattgaaactgtaccagtaaaattgaagccaggaatggatggcccaaaggtc
aaacaatggccattaacggaagaaaaaataaaagcattaatagaaatttgtacagaaatg
gaaaaggaagggaaaatctcaaaaattgggcctgaaaatccatacaatactccagtattt
gccataaagaaaaaagacagtactaaatggagaaaattagtagactttagagaacttaat
aaaagaactcaggatttttgggaggttcaattaggaataccgcatcctgca-gggttaag
aaagaaaaaatcagtaacagtgctagatgtgggagatgcatatttttcagttcccttatr
tgaagamttcagaaagtatactgcatttaccatacctagtacaaacaatgagacaccagg
gatcagatatcagtacaatgtacttccacaaggatggaaaggatcaccagcaatatttca
aagcagcatgacgaaaatcttagagccttttagaaaacagaatccagacatagtggtcta
tcaatacatggatgatttgtatgtaggatctgacttagaaatagggcaacatagaacaaa
aatagaggaactgagacaacatctactaaaatggggacttactacaccagacaaaaaaca
tcagaaagaacctcccttcctttggatgggttatgaactacatcctgataaatggacagt
acagcctatagwgctgccagaaaaggacagctggactgtcaatgacatacagaagttagt
gggaaaattgaattgggcaagtcagatttacccagggattaaagtaaaacaattatgcag
acttcttaggggaaccaaggcactaacagacatagtmccactaacagaagaggcagagtt
agarttggcagaaaacarggaaattttaaaagaaccagtacatggggtgtattatgaccc
atcaaaagacttaatagcagaaatacagaagcaggggcagggccaatggacatatcaaat
ttatcaggagccatttaaaaatctgaaaacaggaaaatatgcaaggacgaggggtgcc
>OK148969
cctcaaatcactctttggcaacgacccctagtcacaataaaaatagggggacagatgaag
gaagctctattagatacaggagcagatgatacagtgttagaagacataaatttgccagga
aaatggaaaccaaaaatgatagggggaattggaggttttatcaaagtaagacagtatgat
caaatacttatagaaatttgtggaaagaaagctataggtacagtattagtaggacctaca
cctgtcaacataattggaagaaatctgttgactcaaattggytgcactttaaattttccc
attagtcctattgaaactgtaccagtaaaattgaagccaggratggatggcccaaaggtc
agacaatggccattaacggaagaaaaaataaaagcattaatagaaatttgtacagaaatg
gaaaaggaagggaaaatytcaaaaattgggcctgaaaatccatacaatactccagtattt
gccataaagaaaaaagacagtactaaatggagaaaattagtagactttagagaacttaat
aaaagaactcaggatttttgggaggttcaattaggaataccgcaycctgca-gggttaag
aaagaaaaaatcagtaacagtgctagatgtgggagatgcatatttttcagttcccttaya
tgaagacttcaggaagtatactgcattyaccatacctagtacaaacaatgagacaccagg
gatcagatatcagtayaatgtacttccacaaggatggaaaggatcaccagcaatatttca
aagcagcatgacraaaatcttagagccttttagaaaacagaatccagacatagtgrtcta
tcaatacatggatgatttgtatgtaggatctgacttagaaatagggcaacatagaacaaa
aatagaggaactgagacaacatctactgaaatggggayttactacaccagacaaaaaaca
tcagaaagaacctcccttcctttggatgggttatgaactacatcctgataaatggacagt
acagcctatagtgctgccagaaaaggacgactggactgtcaatgacatacagaagttagt
gggaaaattgaattgggcaagtcagatttacccagggattaaagtaaaacaattatgcar
actccttaggggaaccaaggcactaacagacatagtaccactaacaaaagaggcagagtt
agaattggcagaaaacarggaaattttaaaagaaccagtacatggggtgtattatgaccc
atcaaaagacttaatagcagaaatacagaagcaggggcagggccaatggacatatcaaat
ttatcaggagccatttaaaaatctgaaaacaggaaaatatgcaaggacgaggggtgcc
>OK148972
cctcaaatcactctttggcaacgacccctagtcacaataaaaatagggggacagctgaag
gaagctctattagatacaggagcagatgatacagtgttagaagacataaatttgccagga
aaatggaaaccaaaaatgatagggggaattggaggttttatcaaagtaagacagtatgat
caaatacttatagaaatttgtggaaagaaagctataggtacmgtattagtaggacctaca
ccggtcaacataattggaagaaatctgttgactcaaattggttgcactttaaattttccc
attagtcctattgaaactgtaccagtaaaattgaagccaggaatggatggcccaaaggtc
aaacaatggccattaacggaagaaaaaataaaagcattaatagaaatttgtacagaaatg
gaaaaggaagggaaaatctcaaaaattgggcctgaaaatccatacaatactccagtattt
gccataaagaaaaaagacagtactaaatggagaaaattagtagactttagagaacttaat
aaaagaactcaggatttttgggaggttcaattaggaatacctcatcctgca-gggttaaa
aaagaaaaaatcagtaacagtactagatgtgggagatgcatatttttcagttcccttata
tgaagaatttaggaagtatactgcatttaccatacctagtacaaacaatgagacaccagg
gatcagatatcagtacaatgtacttccacaaggatggaaaggatcaccagcaatatttca
aagcagcatgacgaaaatcttagagccttttagaaaacagaatccagacatagtggtcta
tcaatacatggatgatttgtatgtaggatctgacttagaaatagggcaacatagaacaaa
aatagaggaactgaggcaacatctactgaaatggggrcttactacaccagacaaaaaaca
tcagaaagaaccycccttcctttggatgggttatgaactacatcctgataaatggacagt
acagcctatagtrytgccagaaaaggacarctggactgtcaatgacatacagaagttagt
gggaaaattraattgggcaagtcagatttacccagggattaaagtaaaacarttatgcag
actccttaggggaaccaaggcactaacagacatagtaccactaacaaaagaggcagagtt
agaattggcggaaaacaaggaaattttaaaagaaccagtacatggggtgtattatgaccc
atcaaaagacttaatagcagaaatacagaagcaggggcagggccaatggacatatcaaat
ttatcaggagccattcaaraatctgaaaacaggaaaatatgcaaggacgaggggtgcc
>OK148973
cctcaaatcactctttggcaacgacccctagtcacaataaaaatagggggacagttaaag
gaagctctattagatacaggagcagatgatacagtgttagaagaaataaatttgccagga
aaatggaaaccaaaaatgatagggggaattggaggttttatcaaagtaagacagtatgat
caaatacttgtagaaatttgtggaaagaaagctataggtacagtattagtaggacctaca
cctgtcaacataattggaagaaatctgttgactcaaattggttgcactttaaattttccc
attagtcctattgaaactgtaccagtaaaattgaagccaggratggatggcccaaagrtc
aaacaatggccattaacggaagaaaaaataaaagcattaatagaaatttgtacagaaatg
gaaaaggaagggaaaatttcaaaaattgggcctgaaaatccatacaatactccagtattt
gccataaagaaaaaagacagtactaaatggagaaaattagtagactttagagaacttaat
aaaagaactcaggatttttgggaggttcaattaggaataccgcatccggca-gggttaaa
aaasaaaaaatcagtaacagtactagatgtgggagatgcatatttttcagttcccttata
tgaagaattcaggaagtatactgcatttaccatacctagtataaacaatgagacaccagg
gatcagatatcagtacaatgtacttccacaaggatggaaaggatcaccagcaatatttca
aagcagcatgattaaaatcttagagccttttagaaaacagaatccagacatagtgatcta
tcaatacatagatgatttgtatgtaggatctgacttagaaatagagcaacatagaacaaa
aatagaggaactgagacggcatttattgaaatggggacttactacaccagacaaaaaaca
tcagaaagaacctcccttcctttggatgggttatgaactacatcctgataaatggacagt
acagcctatagtgctgccagaaaaggacaactggactgtcaatgacatacagaagttagt
gggaaaattaaattgggcaagtcagatttacccagggattaaagtaaaacaattatgtaa
actccttaggggaaccaaggcactaacagacataataccactaacaaaagaggcagagtt
agaattggcagaaaacaaggaaattttaaaagaaccagtacatggggtgtattatgaccc
atcaaaagacttaatagcagaaatacagaagcaggggcagggccaatggacatatcaaat
ttttcaggagccatttaagaatctgaaaacaggaaaatatgcaagaacgaggggtgct
>OK148963
cctcaaatcactctttggcaacgacccctagtcacaataaaaatagggggacarttgaag
gaagctctattagatacaggagcagatgatacagtrttagaagamataaatttgccagga
aaatggaaaccaaaaatgatagggggaattggaggttttatcaaagtaagacagtatgat
caaataaytatagaaatttgtggraagaargctataggtacagtattagtaggacctaca
cctgtcaacataattggaagaaatctgttgactcaaattggttgcactttaaattttccc
attagtcctattgaaactgtaccagtaaaattgaagccaggaatggatggcccaaaggtc
aaacaatggccattaacggaagaaaaaataaaagcattaatagaaatttgtacagaaatg
gaaaaggaagggaaaatcwcaaaaattgggcctgaaaayccatacaatactccagtattt
gccataaagaaaaaggacagyactaaatggagaaaattagtagactttagagaacttaat
aaaagaactcaggatttttgggaggttcaattaggaataccgcacccggca-gggttaaa
aaagaaaaaatcagtaacagtactrgatgtgggagatgcatatttttcagttcccttata
tgaagaattcaggaagtatactgcatttacyatacctagtacaaacaatgagacaccagg
gatcagatatcagtacaatgtacttccacaaggatggaaaggatcaccagcaatatttca
aagcagcatgattaaaatcttagagccttttagaaaacagmatccagacatrgtgatcta
tcartacatggatgatttgtatgtaggatckgacttagaaatagagcaacatagaacaaa
aatagaggaactgagacaacatctactgaaatggggacttactacaccagacaaaaaaca
tcagaaagaacctcctttcctttggatgggttatgarctacatcctgataaatggacagt
acagcctatagtgctgccagaaaaggacaactggactgtcaatgacatacagaagttagt
gggaaaattgaattgggcaagtcagatttacccagggattaaagtaaaacaaytatgyag
actccttaggggaaccaaggcactaacagacatagtaccactaacaaaagaggcagagtt
agaattggcagaaaacaaggaaattttaaaagaaccagtacatggggtgtattatgaccc
atcaaaagacttaatagcagaaatacagaagcaggggcagggccaatggacatatcaaat
ttttcaggagccatttaaaaatctgaagacaggaaaatatgcaagaacgaggggtgcy
>OK148904
cctcaaatcactctttggcaacgacccytagtcgaaataaaaatagggggacaratgaag
gaagctctattagatacaggagcagatgatacagtgttagaagacataaatttgccagga
aaatggaagccaaaaatgatagggggaattggaggttttatcaaagtaagacagtatgat
caaatacttatagaaatttgtggaaagaaagctataggtacagtattagtaggacctaca
cctgtcaacataattggaagaaatctgttgactcaaattggttgcactttaaattttccc
attagtcctattgaaactgtaccagtaaaattgaagccaggaatggatggcccraaggtc
aaacaatggccattaacggaagaaaaaataaaagcattaatagaaatttgtacagaaatg
gaaaaggaagggaaaatctcaaaaattgggcctgaaaatccatacaatactccagtattt
gccataaagaaaaaagacagtactaaatggagaaaattagtagactttagagaacttaat
aaaagaactcaggatttttgggaggttcaattaggaataccgcatcctgca-gggttaaa
aaagaaaaaatcagtaacagtactggatgtaggagatgcatatttttcagttcccttata
tgaagaattcaggaagtatactgcatttaccatacctagtacaaacaatgagacaccagg
gatcagatatcagtacaatgtacttccacaaggatggaaaggatcaccagcaatattcca
atgcagcatgacgaaaatcttagagccttttagaaaacagaatccagacatagtaatcta
tcaatacatggatgatttgtatgtaggatctgacttagaaatagggcaacatagaacaaa
aatagaggaactgagacaacatctactgaaatggggacttactacaccagacaaaaaaca
tcaraaagaacctccctttctttggatgggttatgaactacatcctgataaatggacagt
acaacctatagtgctgccagaaaaggacaactggactgtcaatgatatacagaagttagt
gggaaaattgaattgggcaagtcagatttacccagggattaaagtaagacaattatgcag
rctccttaggggaaccaaggcactaacagacatagtaccactaacaaaagaggcagagtt
agaattggcagaaaacaaggaaattttaaaagaaccagtacatggggtgtattatgaccc
atcaaaagacttaatagcagaaatacagaagcaggggcagggccagtggacatatcaaat
ttatcaggagccatataagaatctgaaaacaggaaaatatgcaaggacgaggggtgcc
>OK148922
cctcaaatcactctttggcaacgacccctagtmacaataaaaatagggggacaaatgaag
gaagctctattagatacaggagcagatgatacagtgttagaagacataaatttgccagga
aaatggaaaccaaaaatgatagggggaattggaggttttatcaaagtaaaacagtatgat
caaatacctatagaaatttgtggaaagaaagctataggtacagtattagtaggacctaca
cctgtcaacataattggaagaaatctgttgactcaaattggttgcactttaaattttccc
attagtcctattgaaactgtaccagtaaaattgaagccaggaatggatggcccaaaggtc
aaacaatggccattaacggaagaaaaaataaaagcattaatagaaatttgtacagaaatg
gaaaaggaagggaaaatatcaaagattgggcctgaaaatccatacaatactccagtattt
gccataaagaaaaaagacagtactaaatggagaaaattrgtagactttagagaacttaat
aaaagaactcaggatttttgggaggtwcaattaggaataccacatcctgca-gggttaaa
aaaraaaaaatcagtaacagtactggatgtgggagatgcatatttttcaattcccttata
tgaagaattcaggaagtatactgcatttaccatacctagtacaaacaatgagacaccagg
gatcagatatcagtataatgtacttccacaaggctggaaaggatcaccagcaatatttca
aagcagcatgataaagatcttagagccttttagaaaacagaatccagacatagtggtcta
tcaatatatggatgatttgtatgtaggatctgacttagaaatagggcaacatagaataaa
aatagaggaactgagacaacatctactgaaatggggacttactacaccagacaaaaaaca
tcagaaagaacctcccttcctttggatgggttatgaactacatcctgataaatggacagt
acagcctatagtgctgccagagaaggacaactggactgtcaatgacatacagaagttagt
gggaaaattgaactgggcaagtcagatwtacccagggattaaagtaaaacaattatgcag
actccttaggggagccaaggcactaacagacataatamcactaacaaaagaggcagmgtt
agaattggcagaaaacaaggaaattttaaaagaaccagtacatggggtgtattatgaccc
atcaaaagacttaatagcagaaatacagaagcaggggcagggccaatggacatatcaaat
ttatcaggagccatataaaaatctgaaaacaggaaaatatgcaaggacgaggggtgcc
>OK148967
cctcaaatcactctttggcaacgacccctagtcacaataaaaatagggggacaaatgaag
gaagctctattagatacaggagcagatgatacagtgttagaagacataaatttgccagga
aaatggaaaccaaaaatgatagggggaattggaggttttatcaaagtaaaacagtatgat
caaatacctatagaaatttgtggaaagaaagctataggtacagtattagtaggacctaca
cctgtcaacataattggaagaaatctgttgactcaaattggttgcactttaaattttccc
attagtcctattgaaactgtaccagtaaaattgaagccaggaatggatggcccaaaggtc
aaacaatggccattaacggaagaaaaaataaaagcattaatagaaatttgtacagaaatg
gaaaaggaagggaaaatatcaaaaattgggcctgaaaatccatacaatactccagtattt
gccataaagaaaaaagacagtactaaatggagaaaattagtagactttagagaacttaat
aaaagaactcaggatttttgggaggttcaattaggaataccacatcctgca-gggttaaa
aaagaaaaaatcagtaacagtactggatgtgggagatgcatatttttcaattcccttata
tgaagsattcaggaagtatactgcatttaccatacctagtacaaacaatgagacaccagg
gatcagatatcagtataatgtacttccacaaggctggaaaggatcaccagcaatatttca
aagcagcatgataaagatcttagagccttttagaaaacagaatccagacatagtggtcta
tcaatacatggatgatttgtatgtaggatctgacttagaaatagggcaacatagaacaaa
aatagaggaactgagacaacatctactgaaatggggacttactacaccagacaaaaaaca
tcagaaagaacctcccttcctttggatgggttatgaactacatcctgataaatggacagt
acagcctatagtgctgccagagaaggacaactggactgtcaatgacatacagaagttagt
gggaaaattgaactgggcaagtcagatttacccagggattaaaataaaacaattatgcag
actccttaggggagccaaggcactaacagacatagtaccactaacaaaagaggcagagtt
agaattggcagaaaacaaggaaattttaaaagaaccagtacatggggtgtattatgaccc
atcaaaagacttaatagcagaaatacagaagcaggggcagggccaatggacatatcaaat
ttatcaggagccatataaaaatctgaaaacaggaaaatatgcaaggacgaggggtgcc
>OK148918
cctcaaatcactctttggcaacgacccctagtcacagtaagagtagggggacagatgaag
gaagctctattagatacaggagcagatgatacagtattagaagaaataaatttgccagga
aaatggaaaccaaaaatgatagggggaattggaggctttatcaaagtaagacagtatgat
caaatacttgtagaaatttgtggaaagaaagctataggtacagtattagtaggacctaca
cctgtcaacataattggaagaaatctgttgactcaaattggttgcactttaaattttccc
attagtcctattgaaactgtaccagtaaaattgaarccaggaatggatggcccaaaggtt
aaacaatggccattaacrgaagaaaaaataaaagcattagtagaaatctgtacagaaatg
gaaaaggaagggaaaatctcaaarattgggcctgaaaatccatataatactccagtattt
gccataaagaaaaaagacagtactaaatggagaaaattagtagattttagggaacttaat
aaaagaactcaagatttttgggaggttcaattaggaataccgcatcctgca-gggttaaa
aaagaaaaaatcagtaacagtactagatgtgggagatgcatatttttcagttcccttata
tgaagrattcaggaagtatactgcatttaccatacctagtataaacaatgagacaccagg
gattagataccagtacaatgtacttccacagggatggaaaggatcaccagcaatatttca
aagcagtatgacaaaaatcttagagccttttagaaaacagaatccagacatagtgatcta
tcaatacatggatgatttgtatgtaggatctgacttagaaatagggcagcatagaacaaa
aatagaggaactgagacaacatctactgaaatgggggtttactacaccagataaaaagca
tcagaaagaacctcccttcctttggatgggttatgaactacatcctgataaatggacagt
acagcctatagtgctgccagaaaaggacgactggactgtcaatgacatacagaagttagt
gggaaaattgaaytgggcaagtcagatttacccagggattaaagtaagacaattatgcag
actccttaggggaaccaaggcactaacagacatagtaccactaacaaaagaggcagagct
agaactggcagaaaacagggaaattttaaaagaaccagtacatggggagtattatgaccc
atcaaaagacttaatagcagaaatacagaagcagggacacggccagtggacatatcaaat
ctatcaggagccatttaaaaatctaaaaacaggaaaatatgcaaggacaa--------
>OK148914
cctcaaatcactctttggcaacgacccctagtcacagtaagagtagggggacagrtgaag
gaagctctattagatacaggagcagatgatacagtattagaagaaataaatttgccagga
aaatggaaaccaaaaatgatagggggaattggaggttttatcaaagtaagacagtatgat
caaatacttgtagaaatttgtggaaagaaagctataggtacagtattagtaggacctaca
cctgtcaacataattggaagaaatctgttgactcaaattggttgcactttaaattttccc
attagtcctattgaaactgtaccagtaaaattgaagccaggratggatggcccaaaggtt
aaacaatggccattaacggaagaaaaaataaaagcattagtagaaatctgtacagaaatg
gaaaaggaaggraaaatctcaaaaattgggcctgaaaatccatataatactccagtattt
gccataaagaaaaaagacagtactaaatggagaaaattagtagattttagggaacttaat
aaaagaactcaagatttttgggaggttcaattaggaataccgcatcctgca-gggttaaa
aaagaaaaaatcagtaacagtactagatgtgggagatgcatatttttcagttcccttata
tgaagaattcaggaagtatactgcatttaccatacctagtataaacaatgagacaccagg
gattagataccagtacaatgtacttccacagggatggaaaggatcaccagcaatatttca
aagcagtatgacaaaaatcttagagccttttagaaaacagaatccagacatrgtgatcta
tcaatacatggatgatttgtatgtaggatctgacttagaaatagggcagcatagaacaaa
aatagaggaactgagacaacatctactgaaatggggrtttactacaccagataaaaaaca
tcagaaagaacctcccttcctttggatgggttatgaaytacatcctgataaatggacagt
acagcctatagtgctgccagaaaaggacgactggactgtcaatgacatacagaagttagt
gggaaaattgaattgggcaagtcagatttacccagggattaaagtaagacarttatgcag
actccttaggggarccaaggcaytaacagacatagtaccactaacaaaagaggcagagct
agaactggcagaaaacagggaaattttaaaagaaycagtacatggggagtattatgaccc
atcaaaagacttaatagcagaaatacagaagcaggggyamrrccagtggacatatcaaat
ctatcaggagccatttaaaaatctaaaaacaggaaaatatgcaaggacaaggggtgcc
>OK148954
cctcagatcactctttggcaacgacccatagtcacagtaaragtagggggacagatgaag
gaagctctattagatacaggagcagatgatacagtattagaagacataaatttgccagga
aaatggaaaccaaaaatgatagggggaattggaggttttatcaaagtaagacagtatgat
saaataacchtagamatttgtggaaagaaagctataggtacagtattagtaggacctaca
cctgtcaacataattggaagaaatctgttgactcaaattggttgcactttaaattttccc
attagtcctattgaaactgtaccagtaaaattgaagccaggaatggatggcccaaaggtc
aaacaatggccattaacggaagaaaaaataaaagcattaatagaaatctgtacagaaatg
gaaaaggaagggaaaatctcaaaaattgggcctgaaaatccatacaatactccagtattt
gccataaagaaaaaagacagtactaaatggagaaaattagtagaytttagagaacttaat
aaaagaactcaagatttttgggaggttcaattaggaataccgcaycctgca-gggttaaa
aaagaaaaaatcagtaacrgtactrgatgtgggagatgcatatttttcagttcctttaka
tgaagamttcaggaagtatactgcatttaccatacctagtacaaacaatgagacaccagg
gattagatatcagtacaatgtacttccacagggatggaaaggatcaccagcaatatttca
aagcagcatgacaaaaatcttagagccttttagaaaacagaatccagacatagtgatcta
tcaatacatggatgatttgtatgtaggatctgayttagaaatagggcagcatagaacaaa
aatagaggaactgagacaacatctactaaaatggggacttactacaccagacaaaaaaca
tcagaaagaacctcccttcctttggatgggttatgaactacatcctgataaatggacagt
acagcctatagtgctgccagaaaaggacaactggactgtcaatgacatacagaagttagt
gggaaaaytgaattgggcaagtcagatttacccagggattaaagtaaaacaattatgcag
actccttaggggaaccaaggcactaacagacatagtaccactaacacaagaggcagagct
agaactggcagaaaacagggaaattttaaaagaaccagtacatggggtgtattatgaccc
atcaaaagacttaatagcagaaatacagaagcaggaacaaggccaatggacatatcaaat
ctatcaggagccatttaaaaatctgaaaacaggaaaatatgcaaggacgaggggtgcc
>OK148912
cctcagatcactctttggcaacgacccctagtcacartaaaagtagggggacaratraag
gaagctctattagatacaggagcagatgatacagtattagaagacataaatttgccagga
aaatggaaaccaaaaatgatagggggaattggaggttttatcaaagtaaaacagtatgat
caaatagtcatagaaatttgtggaaagaaagctataggtwcagtattagtaggaccmaca
cctgtcaacataattggaagaaatctgttgactcaaattggttgcactttaaattttcct
attagtcctattgaaactgtaccagtaaaattgaagccaggaatggatggcccaaaggtc
aaacaatggccattaacggaagaaaaaataaaagcattaatagaaatctgtacagaaatg
gaaaaggaagggaaaatctcaaaaattgggcctgataatccatacaatactccagtattt
gccataaagaaaaaagacagtactaaatggagaaaattagtagattttagagaacttaat
aaaagaactcaagatttttgggaggtkcaattaggaatcccgcatcctgca-gggttaaa
aaagaaaaaatcagtaacagtactrgatgtgggagatgcatatttttcaattcccttaga
tgaagaattcaggaagtatactgcatttaccatacctagtacaaacaatgagacaccagg
gattagatatcagtacaatgtacttccacagggatggaaaggatcaccagcaatatttca
aagcagcatgacaaaaatcttagakccttttagaaaacagaatccagacatagtgatcta
tcaatacatggatgatttgtatgtaggatctgayttagaaatagggcagcatagaacaaa
aatagaggaactgagacarcatctrctgaaatggggacttactacaccagayaaaaaaca
tcagaaagaacctcccttcctttggatgggttatgaactacatcctgataaatggacagt
acagcctatagtgctgccagaaaaggacaactggactgtcaatgacatacagaagttagt
gggaaaattgaattgggcaagtcagatttacccagggattaaagtaaaacaattatgcar
actccttaggggaactaaggcactaacagacatagtaccactaacacaagaggcagagct
agaactggcagaaaacagggaaatttyaaaagaaccagtacatggggtgtattatgaccc
atcaaaagayttaatagcagaaatacagaagcaggggcaaggccaatggacatatcaaat
ctatcaggagccatttaaaaatctgaaaacaggaaaatatgcaaggtcaaggggtgcc
>OK148923
cctcagatcactctttggcaacgaccccttgtcacagtaaaagtagggggacagctaaag
gaagctctattagatacaggagcagatgatacagtattagaagacataaatttgccagga
aaatggaaaccaaaaatgatagggggaattggaggttttatcaaagtaagacagtatgat
caaatacttatagaaatttgtggaaagaaagctataggtacagtattaataggacctaca
cctgtcaacataattggaagaaatctgttgactcaaattggctgcactttaaattttccc
attagtcctattgaaactgtaccagtaaaattgaagccaggaatggatggcccaaaggtc
aaacaatggcccttaacggaagaaaaaataaaagcattaatagaaatctgtacagaaatg
gaaaaggaagggaaaatctcaaaaattgggcctgaaaatccatacaacactccagtattt
gctataaggaaaaaggacagtactaaatggagaaaattagtagattttagagaacttaat
aaaagaactcaagatttttgggaagttcaactaggaataccgcatcctgca-gggttaaa
aaagaaaaaatcagtaacagtactagatgtgggagatgcatatttttcagttcccttata
tgaagaatttaggaagtatactgcatttaccatacctagtacaaacaatgagacaccagg
gattagatatcagtacaatgtacttccacagggatggaaaggatcaccagcaatatttca
aagcagcatgacaaaaatcttagaaccttttagaaaacagaatccagatatagtgatcta
tcaatacatggatgatctgtatgtaggatctgacttagaaatagggcagcatagaacaaa
aatagaagaactgagacaacatctattgaaatggggacttactacaccagacaaaaaaca
tcagaaagaacctcccttcctttggatgggttatgaactacatcctgataaatggacagt
acagcctatagtgctgccagaaaaggacaactggactgtcaatgacatacagaagttagt
gggaaaattgaattgggcaagtcagatttacccagggattaaagtaagacaattatgcag
actccttaggggaaccaaggcactaacagacatagtcccactaacaaaagaggcagagct
agaattagcagaaaacagggaaattttaagagaaccagtacatggggtgtattatgaccc
atcaaaagacttaatagcagaaatacagaagcaggggcatagccaatggacatatcaaat
ctatcaggagccatttaaaaatctgaaaacaggaaaatatgcaaggacaaagggtgcc
>OK148927
cctcagatcactctttggcaacgaccccttgtcacagtaaaagtagggggacagctaaag
gaagctctattagatacaggagcagatgatacagtattagaagacataaatttgccagga
aaatggaaaccaaaaatgatagggggaattggaggttttatcaaagtaagacagtatgat
caaatacttatagaaatttgtggaaagaaagctataggtacagtattaataggacctaca
cctgtcaacataattggaagaaatctgttgactcaaattggctgcactttaaattttccc
attagtcctattgaaactgtaccagtaaaattgaagccaggaatggatggcccaaaggtc
aaacaatggcccttaacggaagaaaaaataaaagcattaatagaaatctgtacagaaatg
gaaaaggaagggaaaatctcaaaaattgggcctgaaaatccatacaacactccagtattt
gctataaggaaaaaggacagtactaaatggagaaaattagtagattttagagaacttaat
aaaagaactcaagatttttgggaagttcaactaggaataccgcatcctgca-gggttaaa
aaagaaaaaatcagtaacagtactagatgtgggagatgcatatttttcagttcccttata
tgaagaatttaggaagtatactgcatttaccatacctagtacaaacaatgagacaccagg
gattagatatcagtacaatgtacttccacagggatggaaaggatcaccagcaatatttca
aagcagcatgacaaaaatcttagaaccttttagaaaacagaatccagatatagtgatcta
tcaatacatggatgatctgtatgtaggatctgacttagaaatagggcagcatagaacaaa
aatagaagaactgagacaacatctattgaaatggggacttactacaccagacaaaaaaca
tcagaaagaacctcccttcctttggatgggttatgaactacatcctgataaatggacagt
acagcctatagtgctgccagaaaaggacaactggactgtcaatgacatacagaagttagt
gggaaaattgaattgggcaagtcagatttacccagggattaaagtaagacaattatgcag
actccttaggggaaccaaggcactaacagacatagtcccactaacaaaagaggcagagct
agaattagcagaaaacagggaaattttaagagaaccagtacatggggtgtattatgaccc
atcaaaagacttaatagcagaaatacagaagcaggggcatagccaatggacatatcaaat
ctatcaggagccatttaaaaatctgaaaacaggaaaatatgcaaggacaaagggtgcc
>OK148933
cctcagatcactctttggcaacgaccccttgtcacagtaaaartagggggacagctaaag
gaagctctattagatacaggagcagatgatacagtattagaagacataaatttgccagga
aaatggaaaccaaaaatgatagggggaattggaggttttatcaaagtaagacagtatgat
caaatacttatagaaatttgtggaaagaaagctataggtacagtattaataggacctaca
cctgtcaacataattggaagaaatctgttgactcaaattggctgcactttaaatttyccc
attagtcctattgaaactgtaccagtaaaattgaagccaggaatggatggcccaaaggtc
aaacaatggcccttaacggaagaaaaaataaaagcattaatagaaatctgtacagaaatg
gaaaaggaagggaaaatctcaaaaattgggcctgaaaatccatacaacactccagtattt
gctataaggaaaaaggacagtactaaatggagaaaattagtagattttagagaacttaat
aaragaactcaagatttttgggaagttcaactaggaataccgcatcctgca-gggttaaa
aaagaaaaaatcagtaacagtactagatgtgggagatgcatatttttcagttcccttata
tgaagactttaggaagtatactgcatttaccatacctagtacaaacaatgagacaccagg
gattagatatcagtacaatgtacttccacagggatggaaaggatcaccagcaatatttca
aagcagcatgacaaaaatcttagaaccttttagaaaacagaatccagatatagtgatcta
tcaatacatggatgatctgtatgtaggatctgacttagaaatagggcagcatagaacaaa
aatagaagaactgagacaacatctattgaaatggggacttactacaccagacaaaaaaca
tcagaaagaacctcccttcctttggatgggttatgaactacatcctgataaatggacagt
acarcctatagtgctgccagaaaaggacaactggactgtcaatgacatacagaagttagt
gggaaaattgaattgggcaagtcagatttacccagggattaaagtaagacaattatgcag
actycttaggggaaccaaggcactaacagacatagtcccactaacaaaagrggcagagct
agaattagcagaaaacagggaaattttaagagaaccagtacatggggtgtattatgaccc
atcaaaagacttaatagcagaaatacagaagcaggggcatagccaatggacatatcaaat
ctatcaggagccatttaaaaatctgaaaacaggaaaatatgcaaggacaaagggtgcc
>OK148964
cctcagatcactctttggcaacgaccccttgtcacagtaaaagtagggggacagctaaag
gaagctctattagatacaggagcagatgatacagtattagaagacataaatttgccagga
aaatggaaaccaaaaatgatagggggaattggaggttttatcaaagtaagacagtatgat
caaatacttatagaaatttgtggaaagaaagctataggtacagtattaataggacctaca
cctgtcaacataattggaagaaatctgttgactcaaattggctgtactttaaattttccc
attagtcctattgaaactataccagtaaaattgaagccaggaatggatggcccaaaggtc
aaacaatggcccttaacggaagaaaaaataaaagcattagtagaaatctgtacagaaatg
gaaaaggaagggaaaatctcaaaaattgggcctgaaaatccatacaacactccagtattt
gctataaggaaaaaggacagtactaaatggagaaaattagtagattttagagaacttaat
aaaagaactcaagatttttgggaagttcaactaggaataccgcatcctgca-gggttaaa
aaagaaaaaatcagtaacagtactagatgtgggagatgcatatttttcagttcccttata
tgaagattttaggaagtatactgcatttaccatacctagtacaaacaatgagacaccagg
gattagatatcagtacaatgtacttccacagggatggaaaggatcaccagcaatatttca
aagcagcatgacaaaaatcttagaaccttttagaaaacagaatccagatatagtgatcta
tcaatacatggatgatctgtatgtaggatctgacttagaaatagggcagcatagaacaaa
aatagaagaactgagacaacatctattgaaatggggacttactacaccagacaaaaaaca
tcagaaagaacctcccttcctttggatgggttatgaactacatcctgataaatggacagt
acagcctatagtgctgccagaaaaggacaactggactgtcaatgacatacagaagttagt
gggaaaattgaattgggcaagtcagatttacccagggattaaagtaagacaattatgcag
actccttaggggaaccaaggcactaacagacatagtcccactaacaaaagaggcagagct
agaattagcagaaaacagggaaattttaagagaaccagtacatggggtgtattatgaccc
atcaaaagacttaatagcagaaatacagaagcaggggcatagccaatggacatatcaaat
ctatcaggagccatttaaaaatctgaaaacaggaaaatatgcaaggacaaagggtgcc
>OK148905
cctcagatcactctttggcaacgaccccttgtcacagtaaaagtagggggacagctaaaa
gaagctctattagatacaggagcagatgatacagtattagaagacataaatttgccagga
aaatggaaaccaaaaatgatagggggaattggaggttttatcaaagtaagacagtatgat
caaatacttatagaaatttgtggaaagaaagctataggtacagtgttaataggacctaca
cctgtcaacataattggaagaaatctgttgactcaaattggctgcactttaaattttccc
attagtcctattgaaactataccagtaaaattgaagccaggaatggatggcccaaaggtc
aaacaatggcccttaacggaagaaaaaataaaagcattaatagaaatctgtacagaaatg
gaaaaggaagggaaaatctcaaaaattgggcctgaaaatccatacaacactccagtattt
gctataaggaaaaaggacagtactaaatggagaaaattagtagattttagagaacttaat
aaaagaactcaagatttttgggaagttcaactaggaataccgcatcctgca-gggttaaa
aaagaaaaaatcagtaacagtactagatgtgggagatgcatatttttcagttcccttata
tgaagattttaggaagtatactgcatttaccatacctagtacaaacaatgagacaccagg
gattagatatcagtacaatgtacttccacagggatggaaaggatcaccagcaatatttca
aagcagcatgacaaaaatcttagaaccttttagaaaacagaatccagatatagtgatcta
tcaatacatggatgatctgtatgtaggatctgacttagaaatagggcagcatagaacaaa
aatagaagaactgagacaacatctattgaaatggggacttactacaccagacaaaaaaca
tcagaaagaacctcccttcctttggatgggttatgaactacatcctgataaatggacagt
acagcctatagtgctgccagaaaaggacaactggactgtcaatgacatacagaagttagt
gggaaaattgaattgggcaagtcagatttacccagggattaaagtaagacaattatgcag
actccttaggggaaccaaggcactaacagacatagtcccactaacaaaagaggcagagct
agaattagcagaaaacagggaaattttaagagaaccagtacatggggtgtattatgaccc
atcaaaagacttaatagcagaaatacagaagcaggggcatagccaatggacatatcaaat
ctatcaggagccatttaaaaatctgaaaacaggaaaatatgcaaggacaaagggtgcc
>OK148951
cctcagatcactctttggcaacgaccccttgtcacagtaaaagtagggggacagctaaag
gaagctctattagatacaggagcagatgatacagtattagaagacataaatttgccagga
aaatggaaaccaaaaatgatagggggaattggaggttttatcaaagtaagacagtatgat
caaatacttatagaaatttgtggaaagaaagctataggtacagtattaataggacctaca
cctgtcaacataattggaagaaatctgttgactcaaattggctgcactttaaattttccc
attagtcctattgaaactrtaccagtaaaattgaagccaggaatggatggcccaaaggtc
aaacaatggcccttaacggaagaaaaaataaaagcattaatagaaatctgtacagaaatg
gaaaaggaaggraaaatctcaaaaattgggcctgaaaatccatacaacactccagtattt
gctataaggaaaaaggacagtactaaatggagaaaattagtagattttagagaacttaat
aaaagaactcaagatttttgggaagttcaactaggaataccgcatcctgca-gggttaaa
aaagaaaaaatcagtaacagtactagatgtrggagatgcatatttttcagttcccttata
tgaagattttaggaagtatactgcatttaccatacctagtacaaacaatgagacaccagg
gattagatatcagtacaatgtacttccacagggatggaaaggatcaccagcaatatttca
aagcagcatgacaaaaatcttagaaccttttagaaaacagaatccagatatagtgatcta
tcaatacatggatgatctgtatgtaggatctgacttagaaatagggcagcatagaacaaa
aatagaagaactgagacaacatctattgaratggggacttactacaccagacaaaaaaca
tcagaaagaacctcccttcctttggatgggttatgaactacatcctgataaatggacagt
acagcctatagtgctgccagaaaaggacaactggactgtcaatgacatacagaagttagt
gggaaaattraattgggcaagtcagatttacccagggattaaagtaagacaattatgcag
actccttaggggaaccaaggcactaacagacatagtcccactaacaaaagaggcagagct
agaattagcagaaaacagggaaattttaagagarccagtacatggggtgtattatgaccc
atcaaaagacttaatagcagaaatacagaagcaggggcatagccaatggacatatcaaat
ctatcaggagccatttaaaaatctgaaaacaggaaaatatgcaaggacaaagggtgcc
>OK148924
cctcagatcactctttggcaacgaccccttgtcacagtaaaagtagggggacagctaaag
gaagctctattagatacaggagcagatgatacagtattagaagacataaatttgccagga
aaatggaaaccaaaaatgatagggggaattggaggttttatcaaagtaagacagtatgat
caaatacytrtagaaatttgtggaaagaaagctataggtacagtattaataggacctaca
cctrtcaacataattggaagaaatctgttgactcaacttggctgcactttaaattttccc
attagtcctattgaaactataccagtaaaattgaagccaggaatggatggcccaaaggtc
aaacaatggcccttaacggaagaaaaaataaaagcattartagaaatctgtacagaaatg
gaaaaggaagggaaaatctcaaaaattgggcctgaaaatccatataacactccagtattt
gctataaggaaaaaggacagtactaaatggagaaaattagtagattttagagaacttaat
aaaagaactcaagatttttgggaagttcaactaggaataccgcatcctgca-gggttaaa
aaagaaaaaatcagtaacagtactagatgtgggagatgcatatttttcagttcccttata
tgaagattttaggaagtatactgcatttaccatacctagtacaaacaatgagacaccagg
gattagatatcagtacaatgtacttccacagggatggaaaggatcaccagcaatatttca
aagcagcatgacaaaaatcttaggaccttttagaaaacagaatccagatatagtgatcta
tcaatacatggatgatctgtatgtaggatctgacttagagatagggcagcatagaacaaa
aatagaagaactgagacaacatctattgaaatggggacttactacaccagacaaaaaaca
tcagaaagaacctcccttcctttggatgggttatgaactacatcctgataaatggacagt
acagcctatagtgctgccagaaaaggacaactggactgtcaatgacatacagaagttagt
gggaaaattgaattgggcaagtcagatttacccagggattaaagtaagacaattatgcag
actccttaggggaaccaaggcactaacagacatagtcccactaacaaaagaggcagagct
agaattagcagaaaacagggaaattttaagagaaccagtacatggggtgtattatgaccc
atcaaaagacttaatagcagaaatacagaagcaggggmatagccaatggacatatcaaat
ctatcaggagccatttaaaaatctgaaaacaggaaaatatgcaaga------------
>GU326094
cctcaaatcactctttggcaacgacccttagtcacagtaaaagtagggggacagttaaag
gaagctctattagatacaggagcagatgatacagtattagaagacataaatttgccagga
aaatggaaaccaaaaatgatagggggaattggaggttttatcaaagtaagacagtatgat
caaatacttatagaaatttgtggaaagaaagctataggtacagtattagtaggacctaca
cctgtcaacataattggaagaaatctgttgacccaaattggttgcactttaaattttccc
attagtcctattgaaactgtaccagtaaaattgaagccaggaatggatggcccaaaggtc
aaacaatggccattaacggaagaaaaaatacaagcattaatagaaatctgtacagaaatg
gaaaaggaaggaaaaatctcaaaaattgggcctgaaaatccatacaatactccagtattt
gctataaagaaaaargatagtactaaatggagaaaattagtagattttagagaacttaat
aaaagaactcaagatttttgggaggttcaattaggaataccacatcctgca-gggttaaa
aaagaaaaaatcagtaacagtactagatgtgggagatgcatatttttcagttcccttata
tgaagaattcaggaagtatactgcatttaccatacctagtaraaacaatgagacaccagg
gattagatatcagtacaatgtacttccacagggatggaaaggatcaccagcaatatttca
aagcagcatgacgagaatcttagagccttttagaaaacagaatccagacatagtgatcta
tcaatacatggatgatttgtatgtaggatctgacttaraaatagggcagcatagaacaaa
aatagaggaactgagacaacatctactgaaatggggatttaccacaccagacaagaaaca
tcagaaagaacctcccttcctttggatgggttatgaactacatcctgataagtggacagt
acagcctatagtgctgccagaaaaagacaactggactgtcaatgacatacagaagttagt
gggaaaattgaattgggcaagtcagatttaccccgggattaaagtaaaacaattatgcag
actccttaggggaaccaaggcactaacagacatagtaccactaacaaaagaggcagagct
a-----------------------------------------------------------
------------------------------------------------------------
----------------------------------------------------------
>OK148917
cctcaaatcactctttggcaacgacccttagtcacagtaaaagtagggggacagataaag
gaagctctattagatacaggagcagatgatacagtattagaagaaataaatttgccagga
aaatggaaaccaaaaatgataggrggaattggaggttttatcaaagtaaracagtatgat
caartactcatagaaatttgtggaaagaaagctataggtacagtattagtaggacctaca
cctgtcaacataattggaagaaatctgttgactcaaattggttgcactttaaattttccc
attagtcctattgaaactgtaccagtaaaattgaagccaggaatggatggcccaarggtc
aaacaatggccattaacggaagaaaaaataaatgcattaatagaaatctgtacagaaatg
gaaaaggaagggaaaatctcaaaaattgggcctgaaaatccatacaatactccagtattt
gccataaagaaaaaagacagtactaaatggaggaaattagtagattttagagaacttaat
aaaagaactcaagatttttgggaggttcaattaggaataccgcaccctgca-gggttaaa
aaagaaaaaatcwgtaacagtactagatgtgggagatgcatatttttcagttcccttata
tgaagacttcaggaagtatactgcatttaccatacctagtagaaacaatgagrcaccagg
gattagatatcagtacaatgtacttccacagggatggaaaggatcaccagcaatatttca
aagcagyatgacraaaatcttagagccttttagaaaacrgaatccagacatrgtgatcta
ycaatacatggatgatttgtatgtaggatctgacytagaaatagggcagcatagarcaaa
aatagaggaactgagacaacatctrctgaaatggggattyactacaccagacaaaaaaca
tcagaaagaaccycccttcctttggatgggttatgaactacatcctgataaatggacagt
acagcctatagtgctgccagaaaaagacaactggactgtcaatgacatacagaagttagt
gggaaaattgaattgggcaagtcagatttacccagggattaaagtaaaacaattrtgcag
actccttaggggaaccaaggcactaacagacatagtaccactaacaagagaggcagagct
agaaytggcagaaaacagggaaatattaaaagaaccagtacatggggtgtattatgaccc
atcaaaagacttaatagcagaaatacagaagcaggggcaagaccaatggacatatcaaat
ctatcaggagccatttaaaaatctgaaaacaggaaaatatgcaaggtcaaggggtgcc
>OK148908
cctcaaatcactctttggcaacgacccctagtcacagtaaaagtagggggacagatgaag
gaagctctattagatacaggagcagatgatacagtattagaagacataaatttgccagga
aaatggaaaccaaaaatgatagggggaattggaggttttatcaaagtaagacagtatgat
caaataaccatagaaatttgtggaaagaaagctataggtacagtattagtaggacctaca
cctgtcaacataattggaagaaacctgttgactcaaattggttgcactttaaattttccc
attagtcctattgaaactgtaccagtaaaattgaagccaggaatggatggcccaaaggtc
aaacaatggccattaacggaagaaaaaataaaagcattaatggaaatctgtacagaaatg
gaaaaggaagggaaaatctcaaaaattgggcctgaaaatccatacaatactccagtattt
gctataaagaaaaaagacagtactaaatggagaaaattagtagattttagagaacttaat
aaaagaactcaggatttttgggaggttcaattaggaataccacatcctgca-gggttaaa
aaagaaaaaatcagtaacagtactagatgtgggagatgcatatttttcaattcccttatg
tgaagatttcaggaagtatactgcatttaccatacctagtacaaacaatgagacaccagg
gattagatatcagtacaatgtacttccacaaggatggaaaggatcaccagcaatattcca
aagcagcatgacgaaaatcttagagccttttagaaaacagaatccagaaatagtgatcta
tcaatacgtggatgatttgtatgtaggatctgacttagaaatagggcagcatagaacaaa
aatagaggagctgagacagcatctactgagatggggacttactacaccagacaaaaaaca
tcagaaagaacctcccttcctttggatgggttatgaactacatcctgataaatggacagt
acagcctatagtgctgccagaaaaagacagctggactgtcaatgacatacaaaagttagt
gggaaaattgaattgggcaagtcagatttacccagggattaaagtaagacaattatgcag
actccttaggggaaacaaggcactaacagacatagtaccactaacaaaagaggcagagct
agaactggcagaaaacagggaaattttaagagagccagtacatggggtgtactatgaccc
atcaaaagacttaatagcagaaatacagaagcaggggcacggccaatggacatatcaaat
ctatcaggagccatttaaaaatctgaaaacaggaaaatatgcaaggtcgaggggtgtc
>OK148909
cctcaaatcactctttggcaacgacccctagtcacartaaaagtagggggacagatraag
gaagctctattagatacaggagcagatgatacagtattagaagacataaatttgccagga
aaatggaaaccaaaaatgatagggggaattggaggttttatcaaagtraracagtatgak
saartamycatagawatttgtggaaagaaagctataggtacagtattagtaggaccyaca
cctgtcaacataattggaagaaatctgttgactcaaattggttgcactytaaattttccc
attagtcctattgaaactgtaccagtaaaattgaagccaggaatggatggcccmaaggty
aaacaatggccattaacggaagaaaaaataaaagcattaatrgaaatctgtacagaaatg
gaaaaggaaggraaaatctcaaaaattgggcctgaaaatccatacaatactccagtattt
gcyataaagaaaaaagacagtactaaatggagaaaattagtagattttagagarcttaat
aaaagaactcaggatttttgggaggttcaattaggaataccacatcctgca-gggttaaa
aaagaaaaaatcagtaacagtactrgatgtgggagatgcatatttttcarttcccttatr
tgaagayttcaggaagtatactgcatttaccatacctagtacaaacaatgagacaccagg
gattagatatcagtacaatgtacttccacarggatggaaaggatcaccagcaatattyca
aagcagcatgacraaaatcttagagccttttagaaaacagaatccagamatagtgatcta
tcaatacrtggatgatttgtatgtaggatctgacttagaaatagggcarcatagaacaaa
aatagaggarctgagacarcatytactgaaatggggacttactacaccagacaaaaaaca
tcagaaagaacctcccttcctttggatgggttatgaactacatcctgataaatggacagt
acagcctatagtgctgccagaaaaagacarctggactgtcaatgacatacaaaagttagt
gggaaaattgaattgggcaagtcagatttacccagggattaragtaagacaattatgcag
actccttaggggarccaaggcactaacagacatagtaccactaacaaaagaggcagagct
agaactggcagaaaacagggaaattttaaaagaaccagtacatggggtgtattatgaccc
atcaaaagacttaatagcagaaatacagaagcaggggcayggccaatggacatatcaaat
ctatcaggagccatttaaaaatctgaaaacaggaaaatatgcaaggacaaggggtgcc
>OK148931
cctcaaatcactctttggcaacgacccctagtcacartaaaagtagggggacagataaag
gaagctctattagatacaggagcagatgatacagtattagaagaaataaatttgccagga
aaatggaaaccaaaaatgatagggggaattggaggttttatcaaagtaagacagtatgat
cacatacttgtagaaatttgtggaaagaaagctataggtacagtattagtaggacctaca
cctgtcaacataattggaagaaatctgttgactcaacttggttgcactttaaattttccc
attagtcctattgaaactgtaccagtaaaattgaagccaggaatggatggcccaaaggtc
aaacagtggccattaacggaagaaaaaataaatgcattaatagaaatctgtacagaaatg
gaaaaggaagggaagatctcaaaaattgggcctgaaaatccatacaatactccagtattt
gccataaagaaaaaagacagtactaaatggagaaaattagtagactttagagaacttaat
aaaagaactcaagatttttgggaagttcaattaggaataccgcaccctgca-gggttaaa
aaagaaaaaatcagtaacagtactagatgtgggagatgcatatttttcagttcccttata
tgaagaattcaggaagtatactgcatttaccatacctagtagaaacaatgagacaccagg
gattagatatcagtacaatgtacttccacagggatggaaaggatcaccagcaatatttca
aagcagcatgacgaaaatcttagagccttttagaaaacagaatccagacatagtgatcta
tcaatacatggatgatttatatgtaggatctgacttagaaatagggcarcatagaacaaa
aatagaggaactgagacaayatctactgaaatggggatttactacaccagacaaaaaaca
tcagaaagaacctcccttcctttggatgggttatgaactacatcctgataaatggacagt
acagcctatagtgctgccagaaaaagacaactggactgtcaatgacatacagaagttagt
gggaaaattgaattgggcaagtcagatttatccagggattaaagtaagacaattatgcag
actccttaggggaaccaaagcactaacagacatagtaccactaacacaagaggcagagct
agaactggcagaaaacagggaaattttaaaagaaccagtacatggggtgtattatgaccc
atcaaaagacttaatagcagaaatacagaagcaagggcwrgrccaatggacatatcaaat
ctatcaggagccatttaaaaatctgaaaacaggaaaatatgcaag-------------
>OK148903
cctcaaatcactctttggcaacgacccctagtcacaataaaaatagggggacaaatgaag
gaagctctattagatacaggagcagatgatacagtattagaagamataaatttgccaggr
aaatggaaaccaaaaatgatagggggaattggaggttttatcaaagtaagacagtatgat
caaataaccatagaaatttgtggaaagaaagctataggtacagtattagtaggacctaca
cctgtcaacataattggaagaaatctgttgactcaaattggttgcactttaaattttccc
attagtcctattgamactrtaccagtaaaattgaagccaggaatggatggcccaaaggtc
aaacartggccattracrgaagaaaaaataaaagcattaatagaaatctgtacagaaatg
gaaaaggaagggaaaatctcaaaaattgggcctgaaaatccatayaacactccagtattt
gccataaagaaaaaagacagtactaaatggagaaaattagtagattttagagaacttaat
aaaagaactcaagatttttgggaggttcaattaggaataccrcatcctgca-gggttaaa
raagaaaaaatcaataacagtactagatgtgggagatgcatatttttcagttcctttaga
tgaagaattcaggaagtatactgcatttaccatacctagtacaaacaatgagacaccagg
aatcagatatcagtacaatgtacttccacaaggatggaaaggatcaccagcaatatttca
aagcagcatgacaaaaatyttagagccttttagaaaacagaatccagacatagtgatcta
tcaatacatggatgatttgtatgtaggmtctgacttagaaatagggcagcatagaacaaa
agtagaggaactgagacaacatctactgaaatggggacttactacmccagacaaaaaaca
tcagaaagaacctcccttcctttggatgggttatgaactacatcctgataaatggacagt
acagcctatagtgctgccagaaaaggacagctggactgtcaatgacatacagaagttagt
gggaaaattgaattgggcaagtcagatttacccagggattaaggtaaaacaattatgcag
actccttaggggaaccaaagcactaacagacatagtaccactaacacaagaggcagagct
agaactggcagaaaacagggaaattttaaaagaaccagtacatggggtgtattatgaccc
atcaaaagatttaatagcagaaatacagaagcaggggcaaggccaatggacatatcaaat
ctatcaggagccatttaaraatctgaaaacaggaaaatatgcaaggtcgaggggtgcc
>OK148941
cctcaaatcactctttggcaacgacccctagttgaagtaaaagtagggggacaggtgaag
gaagctttattagatacaggagcagatgatacagtattagaagacataaatttgccagga
aaatggaaaccaaaaatgatagggggaattggaggttttatcaaagtaagacagtatgat
caaataaccatagaaatttgtggaaagaaagctataggtacagtattagtaggacctaca
cctgtcaacataattggaagaaatctgttgactcaaattggytgcactttaaattttccc
atyagtcctattgaaactgtaccagtaaaattgaagccaggaatggatggcccaaaggtt
aaacaatggccattaacggaagaaaaaataaaagcattaatagaaatctgtacagaaatg
gaaaaggaagggaaaatcacaaaaattgggcctgaaaatccatacaatactccagtattt
gccataaagaaaaaagacagtactaaatggagaaaattagtagattttagagaacttaat
aaaagaactcaagatttttgggaggttcaattaggaataccgcatcctgca-gggttaaa
aaagaaaaaatcagtaacagtactagatgtgggagatgcatatttttcaattcccttata
tgaagaattcaggaagtatactgcatttaccatacctagtacaaacaatgagacaccagg
gatcagatatcagtacaatgtacttccacaaggatggaaaggatcaccagcaatatttca
aagcagcatgacaaaaattttrgagccttttagaaaaaagaatccagacatagtgrtcta
tcaatacatggatgatttgtatgtaggatctgacttagaaatagggcagcatagaacaaa
aatagaggaactgagacaacatctactacaatggggacttactacmccagacaaaaaaca
tcagaaagaacctcccttcctttggatgggttatgaactrcatcctgataaatggacagt
acagcctatagtgctgccagaaaaagacaactggactgtcaatgacatacagaagttagt
gggaaaattgaattgggcaagtcagatttacccagggattaaagtaagacaattatgcag
actccttaggggaaccaaggcactaacagacatagtaccactaacaaaagaggcagagct
agaactggcagaaaacagggaaattttaaaagaaccagtacatggggtgtattatgaccc
atcaaaagacttaatagcagaaatacagaagcaggggcacggccaatggacatatcaaat
ctatcaggagccatttaaaaatctgaaaacaggaaaatatgcaaggacaaggggtgcc
>OK148915
cctcagatcactctttggcaacgacccctagtcamagtaaragtagggggacagrtraag
gaagctctattagatacaggagcagatgatacagtattagaagacataratttgccagga
aaatggaarccaaaaatgataggrggaattggaggttttatcaaagtaaracagtatgat
caartagtcatagaaatttgtggaaagaaagctataggttcagtattartaggacctaca
cctgtcaacataattggaagaaatctgttgactcaaattggttgcactttaaattttccc
attagtcctattgaaactgtaccagtaaaattraagccaggratggatggcccaaaggtc
aaacaatggccattaacrgaagaaaaaataaaagcattaatagaaatctgtacagaaatg
gaaaaggaagggaaaatctcaaaaattgggcctgaaaatccatacaatactccagtattt
gccataaagaaaaaagacagtactaaatggagaaaattagtagaytttagagaacttaat
aaaagaactcaagatttttgggaggttcaattaggaataccgcaycctgca-gggttaaa
aaagaaaaaatcagtaacagtactagatgtgggagatgcatatttttcagttcccttaga
tgaagacttcaggaagtatactgcatttaccatacctagtacaaacaatgagacaccagg
gaytagatatcagtacaatgtacttccacaaggatggaaaggatcaccagcaatatttca
aagcagcatgacgaaratcttagagccttttagaraaaagaatccagacatagtggtcta
tcaatacatggatgatttgtatgtaggatctgacttagaaatagggcagcatagaacaaa
aatagaggaactgagacaacatytrctgaaatggggactwactacaccagacaaaaaaca
tcagaaagaacctcccttcctttggatgggttatgaactacatcctgataaatggacagt
acarcctatagtgctgccagaaaargacaactggactgtcaatgacatacagaagttagt
gggaaaattgaattgggcaagtcaratttacccagggattaaagtaaaacaattatgcag
rctccttaggggraccaaggcaytaacagacatagtaccactaacaaaagaggcagarct
agaactggcagaaaacagggarattttaaaagaaccagtacatggggtgtattatgaccc
atcaaaagacttaatagcagaaatacagaagcaggggcaaggccaatggacatatcaaat
ctatcaggatccatttaaaaatctgaaaacaggaaaatatgcaaggacaaggggtgcc
>OK148911
cctcaaatcactctttggcaacgacccctagtcacagtaaaaataggggggcagatgaag
gaagctctgttagatacaggagcagatgacacagtattagaagacataaatttgccaggg
aaatggaaaccaaaaatgatagggggaattggaggttttatcaaagtaagacagtatgat
caaatacttatagaaatttgtggaaagaaagctataggcacagtattrgtaggacctaca
cctgtcaacataattggaagaaatctgttgactcaaattgggtgcactctaaattttccc
attagtcctattgaaactgtaccagtaaaattaaagccaggaatggatgggccaagggtc
aaacaatggccattaacagaagaaaaaataaaagcattaatagaaatctgtacagaaatg
gaaaaggaagggaaaatctcaaaaattgggcctgaaaatccatacaatactccagtattt
gctataaagaaaaaagacagtactaaatggagaaaattagtagattttagagaacttaat
aaaagaactcaagatttttgggaagtccaattaggaataccgcatcccgca-gggttaaa
aaagaagaaatcagtaacagtactagatgtgggggatgcatacttttcagttcccttatg
tgaagaattcagaaaatatactgcatttaccatacctagtacaaacaatgagacaccagg
gatcagatatcagtacaatgtacttccacaaggatggaaaggatcaccagcaatatttca
aagcagcatgacgaaaatcttagagccttttagaaaacagaatccagacatagtggtcta
tcaatacatggatgatttgtatgtaggatctgacttagaaatagggcagcatagaacaaa
aatagaggaactaagacaacatctactgaaatggggacttactacaccagacaaaaaaca
tcagaaagaacctcccttcctttggatgggttatgaactacatcctgataaatggacagt
acagcctatagtgctgccagaaaaggacaactggactgtcaatgacatacagaagttagt
gggaaaattgaattgggcaagtcagatttacccagggattaaagtaaaacaattatgcag
actccttaggggaaccaaggcactaacagacatagtaccactaacaaaagaggcagagct
agarctggcagaaaacagggaaattttaaaagaaccagtacatggggtgtattatgaccc
atcaaaagacttaatagcagaaatacagaagcaggggcagggccaatggacatatcaaat
ctatcaggagccatttaaaaatctgaaaacaggaaaatatgcaaggacgaggggtgcc
>OK148906
cctcaaatcactctttggcaacgacccctagttacagtaaaaatagggggacagatgaag
gaagctctattagatacaggagcagatgacacagtattagaagacataaatttgccaggg
aaatggaaaccaaaaatgatagggggaattggaggttttatcaaagtaagacagtatgat
caaatacttatagaaatttgtggaaagaaagctataggcacagtattagtaggacctaca
cctgtcaacataattggaagaaatctgttgactcaaattgggtgcactctaaattttccc
attagtcctattgaaactgtaccagtaaaattaaagccaggaatggatggcccaagggtc
aaacaatggccattaacggaagaaaaaataaragcattaatagaaatctgtacagaaatg
gaaaaggaagggaaaatctcaaaaattgggcctgaaaatccatacaatactccagtattt
gctataaagaaaaaagatagtactaaatggagaaaattagtagattttagagaacttaat
aaaagaactcaagatttttgggaagtccaattaggaataccgcatcccgca-gggttaaa
aaagaagaaatcagtaacagtactagatgtgggggatgcatacttttcagttcccttata
tgaagaattcagaaaatatactgcatttaccatacctagtacaaacaatgagacaccagg
gatcagatatcagtacaatgtacttccacaaggatggaaaggatcaccagcaatatttca
aagcagcatgacgaaaatcttagagccttttagaaaacagaatccagacatagtggtcta
tcaatacatggatgatttgtatgtaggatctgacttagaaatagggcagcatagaacaaa
aatagaggaactaagacaacatctactgaaatggggacttactacaccagacaaaaaaca
tcagaaagaacctcccttcctttggatgggttatgaactacatcctgataaatggacagt
acagcctatagtgctgccagaaaaggacaactggactgtcaatgacatacagaagttagt
gggaaaattgaattgggcaagtcagatttacccagggattaaagtaaaacaattatgcaa
actccttaggggaaccaaggcactaacagacatagtaccactaacaaaagaggcagagct
agaactggcagaaaacagggaaattttaaaagaaccagtacatggggtgtattatgaccc
atcaaaagacttaatagcagaaatacagaagcaggggcagggccaatggacatatcaaat
ctatcaggagccatttaaaaatctgaaaacaggaaaatatgcaaggacgaggggtgcc
>OK148965
cctcaaatcactctttggcaacgacccctagtcacagtaaaaatagggggacagatgaag
gaagctctaytagatacaggagcagatgacacagtattagaagacataaatttgccaggg
aaatggaaaccaaaaatgatagggggaattggaggttttatcaaagtaagacagtatgat
caratacttatagaaatttgtggaaagaaagctataggcacagtattagtaggacctaca
cctgtcaacataattggaagaaatctgttgactcaaattgggtgcactctaaattttccc
attagtcctattgaaactgtaccagtaaaattraagccaggaatggatggcccaagggtc
aaacaatggccattaacggaagaaaaaataaaagcattaatagaaatctgtacagaaatg
gaaaaggaagggaaaatctcaaaaattgggcctgaaaatccatacaatactccagtattt
gctataaagaaaaaagacagtactaaatggagaaaattagtagattttagagaacttaat
aaragaactcaagatttttgggargttcaattaggaataccgcatcccgca-gggttaaa
aaagaagaaatcagtaacagtactagatgtgggggatgcatacttttcagttcccttata
taaagaattcagraagtatactgcatttaccatacctagtacaaacaatgagacaccagg
gatcagrtatcagtacaatgtacttccacaaggatggaaaggatcaccagcaatatttca
aagcagcatgacgaaaatcttagagccttttagaaaacagaatccagayatagtggtcta
tcaatacatggatgatttgtatgtaggatctgacttagaaatagggcagcatagaacaaa
aatagaggaactgagacaacatctactgaagtggggacttactacaccagacaaaaaaca
tcagaargarcctcccttcctttggatgggttatgaactrcaycctgataaatggacagt
acagcctatagtgctgccagaaaargacarctggactgtcaatgacatacagaagttagt
gggaaaattraattgggcaagtcaratttacccagggattaaagtaaaacaattatgcag
actccttaggggaaccaaggcactaacagacatagtaccactaacaaaagaggcagagct
agaactggcagaaaacagggaaattttaaaagaaccagtacatggggtgtattatgaccc
atcaaaagacttaatagcagaartacagaagcaggggcagggccaatggacatatcaaat
ctatcaggagccatttaaaaatctgaaaacaggaaaatatgcaaggacgaggggtgcc
>OK148950
cctcaaatcactctttggcaacgacccctagtcacagtaaaaatagggggacagatgaag
gaagctctattagatacaggagcagatgacacagtattagaagacataaatttgccaggg
aaatggaaaccaaaaatgatagggggaattggaggttttatcaaagtaagacagtatgat
caaatacttatagaaatttgtggaaagaaagctataggcacagtattagtaggacctaca
cctgtcaacataattggaagaaatctgttgactcaaattgggtgcactctaaattttccc
attagtcctattgaaactgtaccagtaaaattaaagccaggaatggatggcccaagggtc
aaacaatggccattaacggaagaaaaaataaaagcattaatagaaatctgtgcagaaatg
gaaaaggaagggaaaatctcaaaaattgggcctgaaaatccatacaatactccagtattt
gctataaagaaaaaagacagtactaaatggagaaaattagtagattttagagaacttaat
aagagaactcaagatttttgggaagttcaattaggaataccgcatcccgca-gggttaaa
aaagaagaaatcagtaacagtactagatgtgggggatgcatacttttcagttcccttata
tgaagaattcaggaagtatactgcatttaccatacctagtacaaacaatgagacaccagg
gatcaggtatcagtacaatgtacttccacaaggatggaaaggatcaccagcaatatttca
aagcagcatgacgaaaatcttagagccttttagaaaacagaatccagacatagtgatcta
tcaatacatggatgatttgtatgtaggatctgacttagaaataggrcagcatagaacaaa
aatagaggaactgagacaacatctactgaagtggggacttactacaccagacaaaaaaca
tcagaaagarcctcccttcctttggatgggttatraactacaccctgataagtggacagt
acagcctatagtgctgccagaaaargacarctggactgtcaatgacatacagaagttagt
gggaaaattgaattgggcaagtcagatttacccagggattaaagtaaaacaattatgcag
actccttaggggaaccaaggcactaacagacatagtaccactaacaaaagaggcagagct
agaactggcagaraacagggaaattttaaaagaaccagtacatggggtgtattatgaccc
atcaaaagacttaatagcagaaatacagaagcaggggcagggccaatggacatatcaaat
ctatcaggagccatttaaaaatctgaaaacaggaaaatatgcaaggacgaagggtgcc
>OK148896
cctcaaatcactctttggcaacgacccctagtcacagtaaaaatagggggacagatgaag
gaagctctattagatacaggagcagatgacacagtattagaagacataaatttgccaggg
aaatggaaaccaaaaatgatagggggaattggaggttttatcaaagtaagacagtatgat
caaatacttatagaaatttgtggaaagaaagctataggcacagtattagtaggacctaca
cctgtcaacataattggaagaaatctgttgactcaaattgggtgcactctaaattttccc
attagtcctattgaaactgtaccagtaaaattgaagccaggaatggatggcccaagggtc
aaacaatggccattaacggaagaaaaaataaaagcattaatagaaatctgtacagaaatg
gaaaaggaagggaagatctcaaaaattgggcctgaaaatccatacaatactccagtattt
gctataaagaaaaaagacagtactaaatggagaaaattagtagattttagagaacttaat
aaaagaactcaagatttttgggaagttcaattaggaataccgcatcccgca-gggttaaa
aaagaagaaatcagtaacagtactagatgtgggggatgcatacttttcagttcccttaga
taaggaattcaggaagtatactgcatttaccatacctagtacaaacaatgagacaccagg
gatcagatatcagtacaatgtacttccacaaggatggaaaggatcaccagcaatatttca
aagcagcatgacgaaaatcttagagccttttagaaaacagaatccagacatagtggtcta
tcaatacatggatgatttgtatgtaggatctgacttagaaatagggcagcatagaacaaa
aatagaggaactgagacaacatctactgaagtggggacttactacaccagacaaaaaaca
tcagaaagaacctcccttcctttggatgggttatgaactacatcctgataaatggacagt
acagcctatagtgctgccagaaaaggacaactggactgtcaatgacatacagaagttagt
gggaaaattgaattgggcaagtcagatttacccagggattaaagtaaaacaattatgcag
actccttaggggaacyaaggcactaacagacatagtaccactaacaraagaggcagagct
agaactggcagaaaacagggaaattttaaaagaaccagtacatggggtgtattatgaccc
atcaaaagacttaatagcagaaatacagaagcaggggcagggccaatggacatatcaaat
ctatcaggagccatttaaaaatctgaaaacaggaaaatatgcaaggacgaggggtgcc
>OK148900
cctcaaatcactctttggcaacgacctctagtcacagtaaaaatagggggacagatgaag
gaagctctattagatacaggagcagatgacacagtattagaagacataaatttgccaggg
aaatggaaaccaaaaatgatagggggaattggaggttttatcaaagtaagacagtatgat
caaatacttatagaaatttgtggaaagaaagctataggcacagtattagtaggacctaca
cctgtcaacataattggaagaaatctgttgactcaaattggrtgcactctaaattttccc
attagtcctattgaaactgtaccagtaaaattgaagccaggaatggatggcccaagggtc
aaacaatggccattaacggaagaaaaaataaaagcattagtagaaatctgtacagaaatg
gaaaaggaagggaagatctcaaaaattgggcctgaaaatccatacaatactccagtattt
gctataaagaaaaaagacagtactaaatggagaaaattagtagattttagagaacttaat
aaaagaactcaagatttttgggaagttcaattaggaataccgcatcccgca-gggttaaa
aaagaagaaatcagtaacagtactagatgtgggggatgcatacttttcagttcccttaga
taaggaattyaggaagtatactgcatttaccatacctagtataaacaatgagacaccagg
gaycagatatcagtacaatgtacttccacaaggatggaaaggatcaccagcaatatttca
aagcagcatgacgaaaatcttagagccttttagaaaacagaatccagacatagtggtcta
tcaatacatggatgatttgtatgtaggatctgacttagaaatagggcagcatagaacaaa
aatagaggaactgagacaacatctactgaagtggggacttactacaccagacaaaaaaca
tcagaaagaacctcccttcctttggatgggttatgaactacatcctgataaatggacagt
acagcctatagtgctgccagaaaaggacaactggactgtcaatgacatacagaagttagt
gggaaaattgaattgggcaagtcagatttacccagggattaaagtaaaacaattatgcag
actccttaggggaaccaaggcactaacagacatagtaccactaacaaaagaggcagagct
agaactggcagaaaacagggaaattttaaaagaaccagtacatggggtgtattatgaccc
atcaaaagacttaatagcagaaatacagaagcaggggcagggccaatggacatatcaaat
ctatcaggagccatttaaaaatctgaaaacaggaaartatgcaaggacgaggggtgcc
>OK148974
cctcaaatcactctttggcaacgacccctagtcacagtaaaaatagggggacagatgaar
gaagctctattagatacaggagcagatgacacagtattagaagacataaatttgccaggg
aaatggamaccaaaaatgatagggggaattggaggttttatcaaagtaagacagtatgat
caaatacytatagaaatttgtggaaagaaagctataggcacagtattagtaggacctaca
cctgtcaacataattggaagaaaymtgttgactmaamttgggtgcactctaaattttccc
attagtcctattgaaactgtaccagtaaaattraagccaggaatggatggcccaagggtc
aaacaatggccattaacggaagaaaaaataaaagcattaatagaaatctgtacagaaatg
gaaaaggaagggaaaatctcaaaaattgggcctgaaaatccatacaatactccagtattt
gctataaagaaaaaagacagtactaaatggagaaaaytagtagattttagagaacttaat
aaaagaactcaagatttttgggaggttcaattaggaataccgcatcccgca-gggttaaa
aaagaagaaatcagtaacagtactagatgtgggggatgcatatttttcagttcccttaga
taaagaattcaggaagtatactgcatttaccatacctagtacaaacaatgagacaccagg
gatcagatatcagtacaatgtacttccacaaggatggaaaggatcaccakcaatatttca
aagcagcatgacgaaaatcttagagccttttagaaaacagaatccagacatagtgrtcta
tcaatacatggatgatttgtatgtaggatctgacttagaaatagggcagcatagaacaaa
aatagaggaactgagacaacatctactgarrtggggacttactacaccagacaaaaaaca
tcagaaagaacctcccttcctttggatgggttatgaactacatcctgataaatggacagt
acagcctatagtgctgccagaaaaggacaactggactgtcaatgacatacagaagttagt
gggaaaattgaattgggcaagtcagatttacccagggattaaagtaaaacaattatgcag
actccttaggggaaccaaggcactaacagacatagtaccactaacaaaagaggcagagct
agaactggcagaaaacagggaaattttaaaagaaccagtacatggggtgtattatgaccc
atcaaaagacttaatagcagaaatacagaagcaggggcagggccaatggacatatcaaat
ctatcaggagccatttaaaaatctgaaaacaggaaaatatgcaaggacgaggggtgcc
>OK148948
cctcaaatcactctttggcaacgacccctagtcgcagtaaaaatagggggacagatgaag
gaagctctattagatacaggagcagatgacacagtattagaagacataaatttgccaggg
aaatggaaaccaaaaatgatagggggaattggaggttttatcaaagtaagacagtatgat
caaatacttatagaaatttgtggaaagaaagctataggcacagtattagtaggacctaca
cctgtcaacataattggaagaaatctgttgactcaaattgggtgcactctaaattttccc
attagtcctattgaaactgtaccagtaaaattaaagccaggaatggatggcccaagggtc
aaacaatggccattaacggaagaaaaaataaaagcattaatagaaatctgtacagaaatg
gaaaaggaagggaaaatctcaaaaattgggcctgaaaatccatacaatactccagtattt
gctataaagaaaaaagacagtactaaatggagaaaattagtagattttagagaacttaat
aaaagaactcaagatttttgggaggttcaattaggaataccgcatcccgca-gggttaaa
aaagaagaaatcagtaacagtactagatgtgggggatgcatacttttcagttcccttaga
taaagaattcaggaagtatactgcatttaccatacctagtacaaacaatgagacgccagg
gatcagatatcagtacaatgtacttccacaaggatggaaaggatcaccagcaatatttca
aagcagcatgacgaaaatcttagagccttttagaaaacagaatccagacatagtggtcta
tcaatacatggatgatttgtatgtaggatctgacttagaaatagggcagcatagaacaaa
aatagaggaactgagacaacatctactgaagtggggacttactacaccagacaaaaaaca
tcagaaagaacctcccttcctttggatgggttatgaactacatcctgataaatggacagt
acagcctatagtgctgccagaaaaggacaactggactgtcaatgacatacagaagttagt
gggaaaattgaattgggcaagccagatttacccagggattcaagtaaaacaattatgcag
actccttaggggaaccaaggcactaacagacatagtaccactaacaaaagaggcagagct
agaactggcagaaaacagggaaattttaaaagaaccagtacatggggtgtattatgaccc
atcaaaagacttaatagcagaaatacagaagcaggggcaggaacaatggacatatcaaat
ctatcaggagccatttaaaaatctgaaaacaggaaaatatgcaaaaacgaggggtgcc
>OK148895
cctcaaatcactctttggcaacgacccctagtcgcagtaaaaatagggggacagatgaag
gaagctctattagatacaggagcagatgacacagtattagaagacataaatttgccaggg
aaatggaaaccaaaaatgatagggggaattggaggttttatcaaagtaagacagtatgat
caaatacttatagaaatytgtggaaagaaagctataggcacagtattagtaggacctaca
cctgtcaacataattggaagaaatctgttgactcaaattgggtgcactctaaattttccy
attagtcctattgaaactgtaccagtaaaattaaagccaggratggatggcccaagggtc
aaacaatggccattaacggaagaaaaaataaaagcattaakagaaatctgtacagaaatg
gaaaaggaagggaaaatctcaaaaattgggcctgaaaatccatacaatactccagtattt
gctataaagaaaaaagacagtactaaatggagaaaattagtagattttagagaacttaat
aaaagaactcaagatttttgggargttcaattaggaataccgcatcccgca-gggttaaa
raagaagaaatcagtaacagtactagatgtgggggatgcatacttytcagttcccttaga
taaagaattcaggaagtatactgcatttaccatacctagtacaaacaatgagacgccagg
gatcagatatcagtacaatgtacttccacaaggatggaaaggatcaccagcaatatttca
aagcagcatgacraaaatcttagagycttttagaaaacagaatccagacatagtggtcta
tcaatacatggatgatttrtatgtaggatctgacttagaaatagggcagcatagaacaaa
aatagaggaactgagacaacatctactgaagtggggacttactacaccagacaaaaaaca
tcagaaagagcctcccttyctttggatgggttatgaactacatcctgataaatggacagt
acagcctatagtgctgccagaaaaggacarctggactgtcaatgacatacagaagttagt
gggaaaattgaattgggcaagccagatttacccagggattaaagtaaaacaattatgcag
actccttaggggaaccaaggcactaacagacatagtaccactaacaaaagaggcagagct
agaactggcagaaaacagggaaattttaaaagaaccagtacatggggtgtattatgaccc
atcaaaagrcttaatagcagaaatacagaagcagggrcaggaacaatggacatatcaaat
ctatcagg--------------------------------------------------
>OK148902
cctcaaatcactctttggcaacgacccctagtcacartaaaartagggggacaratgarg
gaagctctattagatacaggagcagatgacacagtattagaagacataaatttgccaggg
aaatggaaaccaaaaatgatagggggaattggaggttttatcaaagtaagacaatatgat
caaatacytatagaaatttgtggaaagaaagctataggcacagtattagtaggacctaca
cctgtcaacataattggaagaaatctgttgactcaamttgggtgcactctaaatyttccc
attagtcctattgaaactgtaccagtaaaattgaagccaggaatggatggcccaagggtc
aaacaatggccattaacggaagaaaaaataaaagcattaatagaaatctgtacagaaatg
gaaaaggaagggaaaatctcaaaaattgggcctgaaaatccatacaatactccagtattt
gctataaagaaaaaagacagtactaaatggagaaaattagtagattttagagaacttaat
aaaagaactcaagatttttgggaggttcarctaggaataccgcatcccgca-gggttaaa
aaagaagaaatcagtaacagtactagatgtgggggatgcatacttttcaattcccttaga
taaagaattcagaaagtatactgcatttaccataccyagtacaaacaatgagacaccagg
gatcagatatcagtacaatgtacttccacaaggatggaaaggatcaccagcaatatttca
aagcagcatgacgaaaatcttagakccttttagaaaacagaatccaracatagtgrtcta
tcaatacatggatgatttgtatgtaggatctgacttagaaatagggcagcataggacaaa
aatagaggaactgagacaacatctactgargtggggacttactacaccagacaaaaaaca
tcagaaagaacctcccttcctttggatgggttatgaactacatcctgataaatggacagt
acagcctatagtgctgccagaaaaggacaactggactgtcaatgacatacagaagttagt
gggaaaattgaattgggcaagtcagatttacccagggattaaagtaaaacaattatgcag
actccttaggggaaccaaggcactaacagacatagtaccactaacaaaagaggcagagct
agaactggcagaaaacagggaaattttaaaagaaccagtacatggggtgtattatgaccc
atcaaaagacttaatagcagaaatacagaagcaggggctgggccagtggacatatcaaat
ctatcaggagccatttaaaaatctgaaaacaggaaaatatgcaaggacgaggggtgcc
>OK148898
cctcaaatcactctttggcaacgacccctagtcacagtaaaaatagrgggacagatgaag
gaagctctattagatacaggagcagatgacacagtattagaagacataaatttgccaggg
aaatggaaaccaaaaatgatagggggaattggaggttttatcaaagtaagacagtatgat
caaatacttatagaaatttgtggaaagaargcyataggcacagtattagtaggacctaca
cctgtcaacataattggaagaaatctgttgactcaaattgggtgyactctaaattttccc
attagtcctattgaaactgtaccagtaaaattaaagccaggaatggatggcccaagggtc
aaacaatggccattaacggaagaaaarataaaagcattaatagaaatctgtacagaaatg
gaaaaggaagggaaaatctcaaaaattgggcctgaaaatccatacaayactccagtattt
gckataaagaaaaaagacagtactaaatggagaaaattagtagattttagagaacttaat
aaaagaactcaagatttttgggaagtkcaattaggaataccgcatcccgca-gggttaaa
aaagaagaaatcagtaacagtactagatgtgggggatgcatacttttcarttcccttatg
tgaagaattcagaaagtatactgcatttaccatacctagtacaaacaatgagacaccagg
gatcagatatcagtacaatgtacttccacaaggatggaaaggatcaccagcaatatttca
aagcagcatgacgaaaatcttagagccttttagaaaacagaatccagacatagtggtcta
tcaatacatggatgatttgtatgtaggatctgacttagaaatagggcagcatagaacaaa
aatagaggaactgagacaacatctactgaagtggggacttacyacaccagacaaaaaaca
tcagaaagaaccccccttcctttggatgggttatgaactgcatcctgataaatggacagt
acagcctatagtgctgccagaaaaagacagctggactgtcaatgacatacagaagttagt
gggaaaattaaattgggcaagtcagatttacccaggaattaaagtaagacaattatgcag
actcmttaggggaaccaagkcactaacagacatagtaccactaacaraagaggcagagct
agaactggcagaaaacagggaaattttaaaagaaccagtacatggggtgtattatgaccc
atcaaaagacttaatagcagaaatacagaagcaggggcagggccaatggacatatcaaat
ctatcaggarccatttaaaaatctgaaaacaggaaaatatgcaaggacgaggggtgcc
>OK148899
cctcaaatcactctttggcaacgacctctagtcacagtaaaaatagagggacagatgaag
gaagctctattagatacaggagcagatgacacagtattagaagacataaatttgccagga
aaatggaaaccaaaaatgatagggggaattggaggtttcatcaaagtaagacagtatgat
caaatacttatagaaatttgtggaaagaaagctataggcacagtattagtaggacctaca
cctgtcaacataattggaagaaatctgttgactcaaattgggtgcactctaaattttccc
attagtcctattgaaactrtaccagtaaaattaaagccaggaatggatggcccaagggtc
aaacaatggccattaacggaagaaaaaataaaagcattaatagaaatctgtacagaaatg
gaaaaggaagggaaaatctcaaaaattgggcctgaaaatccatacaacactccagtattt
gctataaagaaaaaagacagtactaaatggagaaaattagtagattttagagaacttaat
aaaagaactcaaaatttttgggaagttcaattaggaataccgcatcccgca-gggttaaa
aaagaagaaatcagtaacagtactagatgtgggggatgcatacttttcaattcccttatg
tgaagaattcagaaagtatactgcatttaccatacctagtacgaacaatgagacaccagg
gatcagatatcagtacaatgtacttccacaaggatggaaaggatcaccagcaatatttca
aagcagcatgacgaaaatcttagagccttttagaaaacagaatccagayatagaggtcta
tcaatacatggatgatttrtatgtaggatctgacttagaaatagggcagcatagaacaaa
aatagaggaactgagacaacatctactgaagtggggacttactacaccagacaaaaaaca
tcagaaagaaccccccttcctttggatgggttatgaactgcatcctgataaatggacagt
acagcctatagtgctgccagaaaaagacagctggactgtcaatgacatacagaagttagt
gggaaaattaaattgggcaagtcagatttacccaggaattaaagtaaracaattatgcag
actccttaggggaaccaaggcactaacagacatagtawcaytaacaaaagaggcagagct
agaactggcagaaaacagggaaattttaaragaaccagtacatggggygtattatgaccc
atcaaaagacttaatagcagaaatacagaagcaggggcagggccartggacatatcaaat
ctatcaggaaccatttaaaaatctgaaaacaggaaaatatgcaaggacgaggggtgcc
>OK148947
cctcaaatcactctttggcaacgaccccttgtcacagtaaaaatagggggacagatgaag
gaagctctattagatacaggagcagatgacacagtattagaagacataaatttgccaggg
aaatggaaaccaaaaatgatagggggaattggaggttttatcaaagtaagacagtatgat
caaatacttatagaaatttgtggaaagaaagctataggyacagtattagtaggacctaca
cctgtcaacataattggaagaaatctgttgactcagattgggtgcactctaaattttccc
attagtcctattgaaactgtrccagtaaaattgaagccaggaatggatggcccaagggtc
aaacaatggccattaacrgaagaaaaaataaaagcattaatagaaatctgtacagaaatg
gaaaaggaagggaaaatctcaaaaattgggcctgaaaatccatacaatactccagtattt
gctataaagaaaaaagacagtactaaatggagaaaattagtwgattttagagaacttaat
aaaagaactcaagatttttgggaggttcaattaggaataccrcatcccgca-gggttaaa
aaagaagaaatcagtaacagtaytagatgtgggggatgcatacttttcagttcccttaga
taaagaattcaggaagtatactgcatttaccatacctagtacaaacaatgagacaccagg
gatcagatatcagtacaatgtacttccacaaggatggaaaggatcaccagcaatatttca
atgcagcatgacraaaatcttagagccttttagaaaacagaatccagacatagtgatcta
tcaatacatggatgatttgtatgtaggatctgacttagaaatagggcagcatagaacaaa
aatagaggaactgagacaacatctaytgaaatggggacttactacaccagayaaaaaaca
tcagaaagaacctcccttcctytggatgggttatgaaytacatcctgataaatggacagt
acagcctatagtgctgccagaaaaggacaactggactgtcaatgacatacagaagttagt
gggaaaattraattgggcaagtcagatttacccagggattaaartaaaacaattatgcag
actccttagaggaaccaaggcactaacagacatagtaycactawcammagaggcagarct
agaactggcagaaaacagggarattttaaaagaaccagtacatggggtgtattatgaccc
atcaaaagacttaatagcagaaatacagaagcaggggcagggccaatggacatatcaaat
ctatcaggagcaatttaaaaatctgaaaacaggaaaatatgcaaggacgaggggtgcc
>OK148925
cctcaaatcactctttggcaacgacccctagtcacaataaaaatagggggacagatgaag
gaagctctattagatacaggagcagatgatacagtgttagaagatataaatttgccagga
aaatggaagccaaaaatgatagggggaattggaggttttatcaaagtaagacagtatgat
caaatacttatagaaatttgtggaaagaaagctataggtacagtattagtaggacctaca
cctgtcaacataattggaagaaatctgttgactcaaattggttgcactttaaattttccc
attagtcctattgaaacggtaccagtaaaattgaagccaggaatggatggcccaaaggtc
aaacaatggccattaacggaagaaaaaataaaagcattaatagaaatttgtacagaaatg
gaaaaggaagggaaaatctcaaaaattgggcctgaaaatccatacaatactccagtattt
gccataaagaaaaaagacagtactaaatggagaaaattagtagactttagagaacttaat
aaaagaactcaggatttttgtgaggttcaattaggaataccgcatcctgca-gggttaaa
aaagaaaaaatcagtaacagtgctagatgtgggagatgcatatttctcagttcccttata
tgaagatttcaggaagtatactgcatttaccatacctagtacaaacaatgagacaccagg
gatcagatatcagtacaatgtacttccacaaggatggaaaggatcacccgcaatatttca
aagcagtatgactaaaatcttagagccatttagaaaacagaatccagacatagtggtcta
tcaatatatggatgatttgtatgtaggatctgacttagaaatagggcaacatagaacaaa
aatagaggaactgagacaacatctactgaaatggggacttactacaccagataaaaaaca
tcagaaagaacctcccttcctttggatgggctatgaactacaccctgataaatggacagt
acagcctatagtgctgccagaaaaggaccactggactgtcaatgacatacagaagttagt
gggaaaattgaattgggcaagtcagatttacccagggattaaagtaaaacaattatgcag
actccttagaggaaccaaggcactaacagacatagtaccactaacaaaagaggcagagtt
agaattggcagaaaacaaggaaattttaaaagaaccagtacatggggtgtattatgaccc
atcaaaagacttaatagcagaaatacagaagcagggggagggccaatggacatatcaaat
ttatcaggagccatttaaaaatctgaaaacaggaaaatatgcaagaacgaggggtgcc
>OK148897
cctcaaatcactctttggcaacgacccctagtcacaataaraatagggggacagatgaag
gaagctctrttagayacaggagcagatgatacagtgttagaagacataaatttgccagga
aaatggaaaccaaaaatgatagggggaattggaggttttatcaaagtaagacagtatgat
caaatacttrtagaaatttgtggaaagaaagctataggtacagtattgrtaggacctaca
cctgtcaacataattggaagaaatctgttgactcaaattggttgcactttaaattttccc
attagtcctattgaaactgtaccagtaaaattgaagccaggaatggatggcccaarggtc
aaacaatggccattaacggaagaaaaaataaaagcattartagaaatttgtgcagaaatg
gaaaaagaagggaaaatctcaaaaattgggcctgaaaatccatacaatactccagtattt
gccataaagaaaaaagacagtactaaatggagaaaattagtagactttagagaacttaat
aaaagaactcaggatttttgtgaggttcaattaggaataccgcatcckgca-gggttaaa
aaagaaaaaatcagtaacagtgctagatgtgggagatgcatatttctcagttcccttata
tgaagaattcaggaagtatactgcatttacyatacctagtayaaacaatgagacaccagg
gatcagatatcagtacaatgtacttccacaaggatggaaaggatcaccagcaatatttca
agccagtatgactaaaatcttagagccatttagaaaacagaatccagacatagtgrtcta
tcaatacatggatgatttgtatgtaggatctgacttagaaatagggcaacatagaacaaa
artagaggaactgagacaacatctactgaaatggggacttactacaccagacaaaaaaca
tcagaaagaacctcccttcctttggatgggttatgaactacaccctgataaatggacagt
acagcctatagtgctgccagaaaaggaccactggactgtcaatgacatacagaagttagt
gggaaaattgaattgggcaagtcagatttacccagggattaaagtaaaacaattatgcag
actccttagaggaaccaaggcactaacagacatagtaccactaacaagagaggcagagtt
agaattggcagaaaacaaggaaattttaaaagaaccagtacatggggtgtattatgaccc
atcaaaagacttaatagcagaaatacagaagcagggggagggccaatggacatatcaaat
ttatcaggagccatttaagaatctaaaaacaggaaaatatgcaaaaacgaggggtgcc
>47_BF.BR.2010.10BR_RJ026.KJ849798
cctcaaatcactctttggcagcgacccctggtcacaataaaagtagggggacagataaag
gaagctctattagatacaggagcagatgatacagtattagaagacataaatttgccagga
aaatggaaaccaaaaatgatagggggaattggaggttttatcaaagtaagacagtatgat
caaatagtcttagaaatttgtggaaagaaagctataggtacagtattagtaggacctaca
cctgtcaacataattggaagaaatctgttgactcaaattggttgcactttaaattttccc
atcagtcctattgaaactgtaccagtgaaattgaagccaggaatggatggcccaaaggtc
aaacaatggccattgacggaagaaaaaataaaagcattagtagaaatctgtacagaaatg
gaaaaggaaggaaaaatctcaaaaattgggcctgagaatccatacaatactccagtattt
gccataaagaaaaaagacagtactaaatggagaaaattagtagattttagagaacttaat
aaaagaactcaagatttttgggaggttcaattaggaataccacatccttca-ggattaaa
aaagaaaaaatcagtaacagtactagatgtgggtgatgcatatttttcagttcccctatg
tgaaggattcaggaagtatactgcatttaccatacctagtataaacaatgagacaccagg
gattagatatcagtacaatgtacttccacagggatggaaaggatcaccagcaatatttca
aagcagcatgacaaaaatcttagagccttttagaaaacagaatccagacatagtggtcta
tcaatacatggatgatttatatgtaggatctgacttagaaatagggcagcatagagcaaa
aatagaggaactgagacaacatctactgaagtgggggtttaccacaccagacaaaaaaca
tcagaaagaacctcccttcctttggatgggttatgaactccatcctaataaatggacagt
acagcctataatgctgccagaaaaagacagctggactgtcaatgacatacagaagttagt
gggaaaattgaattgggcaagtcagatttacccagggattaaagtgaggcaattatgcag
actccttaggggggccaaggcattaacagacatagtaccactaacaaaagaagcagagct
agaactggcagaaaatagggaaattttaaaagaaccagtgcatggggtatactatgaccc
atcaaaagacttaatagcagagatacagaagcagggacaaggccaatggacatatcaaat
ttatcaggagccatttaaaaatctgaaaacaggaaagtatgcaaggacgaggggtgcc
>OK148939
cctcaaatcactctttggcarcgacccytagtcacaataaaagtagggggacagataagg
gaagctctattagatacaggagcagatgatacagtattagaagayataratttgccagga
aaatggaaaccaaraatgatagggggaattggaggttttatyaaagtaagacagtatgat
caaatacttrtagaaatttgtggaaagaaagctataggtacagtattagtaggacctaca
cctgtcaacataattggaagaaatctgttgactcaacttggttgcacattaaattttccc
attagtcctattgaaactgtaccagtaaaattgaagccaggaatggatggcccaaaggtc
aaacaatggccattaacrgaagaaaaaataaaagcattaatrgaaatytgtacagaaatg
gaaaaggaaggraaaatctcaaaaattgggcctgaaaatccatacaatactccagtattt
gccataaagaaaaaggacagtactaaatggagraaattagtagattttagagaacttaat
aaaagaactcaagatttttgggaagttcaactaggaataccgcaycctgca-gggttaaa
aaagaaaaaatcagtaacagtactagatgtgggagatgcatatttytcagttcccttaga
tgaagcattcagraagtatactgcatttaccatacctagtacaaacaatgagacaccagg
gattagatatcagtacaatgtacttccacagggatggaaaggatcaccagcaatatttca
aagcagcatgacaaaaatcttagagccttttagaraamagaatccagacatrgtgatcta
tcaatacatggatgatttgtatgtaggatctgacttagaaatagggcagcatagaacaaa
aatagaggaactgagacaacatctattgaartggggayttactacaccagacaaaaarca
tcagaaagaacctcccttcctttggatgggttatgaactacatcctgataaatggacagt
acagcctatagtgctgccagaaaaggacaactggactgtcaatgacatacagaagttagt
gggaaaattraattgggcaagtcagatttacccagggattaargtaaracaattatgcag
actccttaggggaaccaarkcaytaacagayatagtaccactaacaaaagaggcagagyt
agaattggcagaaaacagggaaattttaaaagaaccagtacatggggcrtattatgaccc
atcaaaagacttaatagcagaaatacagaagcagggrmwwggccaatggacatrkcaaat
ctatcaggagccatttaaaaatctgaaaacaggaaaatatgcaagga-----------
>OK148907
cctcagatcactctttggcaacgacccctagtcacaataaaagtagggggacagatgaga
gaagctctgttagatacaggagcagatgatacagtattagaagacatraatttgccagga
aaatggaaaccaaaaatgatagggggaattggaggttttatcaaagtaagacaatatgat
caaatagtcatagaaatttgtggaaagaaagctatagggacagtattagtargacctaca
cctgtcaacataattggaagaaatctgttgactcaaattggttgcactttaaattttccc
attagtcctattgaaactataccagtaaaattgaagccaggaatggatggcccaaaggtc
aaacaatggccattaacggaagaaaaaataaaagcattaatggaaatctgtacagaaatg
gaaaaggaagggaaaatttcaaaaattgggcctgaaaatccatacaatactccagtattt
gccataaagaamraggacagtactaaatggagaaaattagtagattttagagaacttaat
aaaagaactcaagatttttgggaggttcaattaggaataccacatccagca-gggttaaa
aaagaamaaatcagtaacagtactagatgtgggagatgcatatttttcagttcctctatg
tgaagaattcaggaagtatactgcatttaccgtacctagtacaaacaatgagacaccagg
aattagatatcagtacaatgtacttccacagggatggaaaggatcaccagcaatatttca
aagcagcatgacaagaatcttagagccttttagaaaacaaaatccagacatagtgatcta
tcaatacatggatgatttgtatgtaggatctgatttagaaatagggcagcacagagcaaa
aatagaggaactgagacaacatctattgaaatggggactaaccacaccagacaaaaaaca
tcagaaagaacctcccttcctttggatgggttatgaactacatcctgataagtggacagt
acagcctatagtgctgccagaaaaggacaactggactgtcaatgacatacaaaagttagt
gggaaaattgaattgggcaagtcagatttacccagggattaaagtaagacaattatgcag
actccttaggggaactaaggcactaacagacatagtaccactaacaaaagaggcagagct
agaactggcagaaaacagggaaattttaaaagaaccagtacatggggtgtattatgaccc
atcaaaagacttaatagcagaaatacagaagcaggggcaaggccaatggacatatcaaat
ctatcaggagccatttaaaaatctgaaaacaggaaaatatgcaaggtcaaggggtgcc
>12_BF.ES.2003.03SP21_0152794.EU342762
CCTCARATCACTCTTTGGCAACGACCCCTTGTCGCAATAAAGATAGGGGGGCAGCTAARG
GAAGCTCTATTAGATACAGGAGCAGATGATACAGTATTAGAAGACATAAATTTGCCAGGA
AAATGGAAACCAAAAATGATAGGGGGAATTGGAGGTTTTATCAAAGTAAAACAGTATGAT
AAYATACTYGTAGAAATTTGTGGACATAAGGCTATGGGTACAGTATTAGTAGGACCTACA
CCTGTCAACATAATTGGAAGAAATCTGTTGACTCAGATTGGTTGCACTTTAAATTTTCCC
ATTAGTCCTATTGAAACTGTACCAGTAAAATTAAAGCCAGGAATGGATGGCCCAAAAGTT
AAACAATGGCCATTGACAGAAGAAAAAATAAAAGCMTTAATAGAAATATGYACAGAAATG
GAAAARGAAGGAAAAATTTCAAAAATTGGGCCTGAAAATCCATACAAYACTCCAGTATTT
GCCATAAAGAAAAAAGACAGTACTAAATGGAGAAAATTAGTAGATTTCAGAGAACTTAAT
AAAAGAACTCAAGATTTYTGGGAGGTTCAATTAGGAATACCGCACCCTGCA-GGGTTAAA
RAAGAAAAAATCAGTAACAGTATTAGATGTGGGGGATGCATATTTTTCAGTCCCCTTAGA
TAAAGAATTCAGGAAGTATACTGCATTTACCATACCTAGTATGAACAATGAGACACCAGG
GATTAGATATCAGTACAATGTACTTCCACAGGGATGGAAAGGATCACCAGCAATATTYCA
AGVCAGCATGACAAAGATCTTAGAGCCTTTTAGAAAACAAAATCCAGACATGGTTATCTA
TCAATACATGGATGATTTGTATGTAGGATCTGACTTAGAAATAGGGCAGCATAGAGCAAA
AGTAGAGGACCTRAGACAACATCTGTTRARGTGGGGATT---------------------
------------------------------------------------------------
------------------------------------------------------------
------------------------------------------------------------
------------------------------------------------------------
------------------------------------------------------------
------------------------------------------------------------
----------------------------------------------------------
>12_BF.ES.2002.02SP47_127901.EU342759
CCTCAAATCACTCTTTGGCAACGACCCATAGTCACAATAAAAGTAGGGGAACAGCTAAGG
GAAGCTCTATTAGATACAGGAGCAGATGATACAGTATTAGAAGACATAAATTTGCCAGGA
AAATGGAAACCAAAAATAATAGGGGGAATTGGAGGTTTTGTCAAAGTAAAACAGTATGAT
GACATACTCATAGAAATTTGTGGACACAAGGCTAGAGGTACAGTACTAGTAGGACCTACA
CCTGCCAACATAATTGGAAGAAATCTGTTGACCCAAATTGGTTGCACTTTAAATTTTCCC
ATTAGTCCTATTGAAACTGTGCCAGTAAAATTAAAGCCAGGAATGGATGGCCCAAAAGTT
AAACAATGGCCATTGACAGAAGAAAAAATAAAAGCATTAGTAGAAATCTGTACAGAAATG
GAAAAGGAAGGRAAAATTTCAAAAATTGGGCCTGAAAATCCATACAATACTCCAGTATTT
GCMATAAAGAAAAAAGACAGTACTAAATGGAGAAAATTAGTAGATTTCAGAGAACTTAAT
AAAAGAACTCAAGACTTCTGGGAAGTTCAATTAGGAATACCACATCCCGCA-GGGTTAAA
AAAGAAAAAGGCAGTAACAGTACTGGATGTGGGTGATGCATATTTTTCAATCCCCTTAGA
TAAGGATTTCAGGAAGTACACTGCATTCACCATACCTAGTACAAACAATGAGACACCAGG
GATTAGATATCAGTACAATGTGCTTCCACAGGGATGGAARGGATCACCAGCAATATTCCA
AAGCAGYATGATAAAAATYTTAGAACCTTTTAGAAAACAAAATCCGGACATAGTTATCTA
TCAATACATGGATGATTTGTATGTAGGATCTGACTTAGAGATAGGGCAGCATAGAGCAAA
AATAGARGAACTGAGACAACATCTGTTGAGGTGGGGACT---------------------
------------------------------------------------------------
------------------------------------------------------------
------------------------------------------------------------
------------------------------------------------------------
------------------------------------------------------------
------------------------------------------------------------
----------------------------------------------------------
>38_BF1.UY.2004.UY04_4022.FJ213782
CCTCAAATCACTCTTTGGCAACGACCCGTAGTCACAATAAAAGTAGAGGGACAGCTAAAG
GAAGCTCTATTAGATACAGGAGCAGATGATACAGTATTAGAAGAAATAAATTTGCCAGGA
AAATGGAAACCAAAAATGATAGGGGGAATTGGAGGTTTTATCAAAGTAAAGCAGTATGAT
AACATACTCATAGAAATTTGTGGACACAAGGCTACAGGTACAGTATTAGTAGGACCTACA
CCTGTCAACATAATTGGAAGAAATCTGTTGACTCAGCTTGGTTGCACTTTAAATTTTCCC
ATTAGTCCTATTGAAACTGTACCAGTAAAATTAAAGCCAGGAATGGATGGCCCAAAAGTT
AAACAATGGCCATTGACAGAAGAAAAAATAAAAGCATTAATAGAAATATGTACAGAAATG
GAAAAAGAAGGAAAAATTTCAAAAATTGGGCCTGAAAATCCATACAATACTCCAGTATTT
GCTATAAAGAAAAAAGACAGTACTAAATGGAGAAAATTAGTAGATTTCAGAGAACTTAAT
AAAAGAACTCAAGACTTTTGGGAAGTTCAATTAGGAATACCACATCCCGCA-GGGTTAAA
AAAGAAAAAGTCAGTAACAGTACTGGATGTGGGTGATGCATATTTTTCAATACCCTTAGA
TAAGGATTTCAGGAAGTACACTGCATTCACCATACCTAGTAGAAACAATGAGACACCAGG
GATTAGATATCAGTACAATGTGCTTCCACAGGGATGGAAAGGATCACCAGCAATATTCCA
AAGCAGTATGACAAAAATCTTAGAGCCTTTTAGAAAACAAAATCCTGACATAGTTATCTA
TCAATACATGGATGACTTGTATGTAGGATCTGACTTAGAAATAGGGCAGCATAGAACAAA
AATAGAGGAACTGAGACAACATCTGTTGAGGTGGGGACT---------------------
------------------------------------------------------------
------------------------------------------------------------
------------------------------------------------------------
------------------------------------------------------------
------------------------------------------------------------
------------------------------------------------------------
----------------------------------------------------------
>38_BF1.UY.2003.UY03_3389.FJ213783
CCTCAAATCACTCTTTGGCAACGACCCTTAGTCACAATAAAAATAGGGGGACAGCTAAAG
GAAGCTTTATTAGATACAGGAGCAGATGATACAGTATTAGAAGACATAAATTTACCAGGA
AAATGGAAACCAAAAATGATAGGGGGAATTGGAGGTTTTATCAAAGTAAAACAGTATGAT
AACATATGCATAGAAATTTGTGACCACAAGGTTACAGGTACAGTATTAATAGGACCTACA
CCTGTAAACATAATTGGAAGAAATCTGTTGACTCAGCTTGGTTGCACTTTAAATTTTCCC
ATTAGTCCTATTGAAACTGTACCAGTAAAATTAAAGCCAGGAATGGATGGCCCAAAAGTT
AAACAATGGCCATTGACCGAAGAAAAAATAAAAGCATTAATGGAAATATGTGCAGATATG
GAAAAAGAAGGAAAAATTTCAAAAATTGGGCCTGAAAATCCATACAATACTCCAGTATTT
GCCATAAAGAAAAAAGACAGTACTAAATGGAGAAAATTAGTAGATTTCAGAGAACTTAAT
AAGAAAACTCAAGACTTCTGGGAAGTTCAATTAGGAATACCACATCCCGCA-GGGTTAAA
AAGGAAAAAGTCAGTAACAGTACTGGATGTGGGYGATGCATATTTTTCAGTACCCTTAGA
TAAGGATTTCAGGAAGTACACTGCATTCACCATACCCAGTATAAACAATGAGACACCAGG
GATTAGATATCAGTACAATGTGCTTCCACAGGGATGGAAAGGATCACCAGCAATATTCCA
AAGCAGTATGACAAAAATCTTAGAGCCTTTTAGACAACAAAATCCAGACATAGTTATCTA
TCAATACATGGATGATTTGTATGTAGGATCTGACTTAGAGATAGAGCAGCATAGAACAAA
AATAGAGGAACTGAGACAACATCTGTTGAGGTGGGGATT---------------------
------------------------------------------------------------
------------------------------------------------------------
------------------------------------------------------------
------------------------------------------------------------
------------------------------------------------------------
------------------------------------------------------------
----------------------------------------------------------
>28_BF1.BR.1999.BREPM12817.DQ085874
CCTCAAATCACTCTTTGGCAACGACCAATAGTCACAGTAAAGATAGAGGGACAGCCAAAG
GAAGCTCTATTAGATACAGGAGCAGATGATACAGTATTAGAAGACATAAATTTGCCAGGA
AAATGGAAACCAAAAATGATAGGGGGAATTGGAGGTTTTATCAAAGTAAAACAGTATGAT
AACATATCCATAGACATTTGTGGACACAAGGCTACAGGTACAGTATTAGTAGGGCCTACA
CCTGTCAACATAATTGGAAGAAATCTGTTGACTCAGATTGGCTGTACTTTAAATTTCCCC
ATTAGTCCTATTGAAACTGTACCAGTAAAATTAAAGCCAGGAATGGATGGCCCAAAAGTT
AAACAATGGCCATTGACAGAAGAAAAAATAAAAGCATTAATAGAAATTTGTACAGAAATG
GAAAAGGAAGGAAAAATTTCAAAAATTGGGCCTGAAAATCCATACAATACTCCAGTATTT
GCCATAAAGAAAAAGGACAGTACTAAATGGAGAAAATTAGTAGATTTCAGAGAGCTTAAT
AAGAAAACTCAAGACTTCTGGGAAGTTCAATTAGGAATACCACATCCCGCA-GGGTTAAA
AAAGAAAAAATCAGTAACAGTACTGGATGTGGGTGATGCATATTTTTCAGTTCCCTTAGA
TAAGGAATTCAGGAAGTATACTGCATTTACCATACCTAGTATAAACAATGAGACACCAGG
GATTAGATATCAGTACAATGTGCTTCCACAGGGATGGAAAGGATCACCAGCAATATTCCA
AAGCAGCATGACAAAAATCTTAGAGCCTTTTAGAAAACAAAATCCAGACATAGTTATCTA
TCAATACATGGATGATTTGTATGTAGGATCTGACTTAGAAATAGAGCAGCATAGAACAAA
AGTAGAGGAACTGAGACAACATCTGTTAAGGTGGGGATT---------------------
------------------------------------------------------------
------------------------------------------------------------
------------------------------------------------------------
------------------------------------------------------------
------------------------------------------------------------
------------------------------------------------------------
----------------------------------------------------------
>28_BF1.BR.1999.BREPM12609.DQ085873
CCTCAAATCACTCTTTGGCAACGACCCCTAGTCACAATAAAGGTAGGGGGACAGCTAAGG
GAAGCTCTATTAGATACAGGAGCAGATGATACAGTATTAGAAGACATAAATTTGCCAGGA
AAATGGAAACCAAAAATGATAGGGGGAATTGGAGGTTTTATCAAAGTAAAACAGTATGAT
GACATACTCATAGACATTTGTGGACACAAGGCTACAGGTACAGTGTTAGTAGGACCTACA
CCTGTCAACATAATTGGAAGAAACATGTTGACTCAGATTGGTTGTACTTTAAATTTTCCC
ATTAGTCCTATTGAAACTGTACCAGTAAAATTAAAGCCAGGAATGGATGGCCCAAAAGTT
AAACAATGGCCATTGACAGAAGAAAAAATAAAAGCATTAGTAGAAATCTGTACAGAAATG
GAAAAGGAAGGGAAAATTTCAAAAATTGGGCCTGAAAATCCATATAATACTCCAGTATTT
GCCATAAAGAAAAAAGACAGTACTAAATGGAGAAAATTAGTAGATTTCAGAGAGCTTAAT
AAGAGAACTCAAGACTTCTGGGAAGTTCAATTAGGAATACCACATCCCGCA-GGGTTAAA
AAAGAAAAAGTCAGTAACAGTACTGGATGTGGGTGATGCATATTTTTCAGTTCCCTTAGA
TAAAGAATTCAGGAAGTATACTGCATTTACCATACCTAGTATAAACAATGAGACACCAGG
GATTAGATATCAGTACAATGTGCTTCCACAGGGATGGAAAGGATCACCAGCAATATTCCA
AAGCAGCATGACAAGAATCTTAGAGCCTTTTAGAAAACAAAATCCAGACATAGTTATCTA
TCAATACATGGATGATTTGTATGTAGGATCTGACTTAGAAATAGGGCAGCATAGAACAAA
AGTAGAGGAACTGAGACAACATCTGTTAGAGTGGGGGTT---------------------
------------------------------------------------------------
------------------------------------------------------------
------------------------------------------------------------
------------------------------------------------------------
------------------------------------------------------------
------------------------------------------------------------
----------------------------------------------------------
>29_BF1.BR.2001.BREPM16704.DQ085876
CCTCAGATCACTCTTTGGCAACGACCCCTAGTCACAATAAAGGTAGGGGGACAGCTAAAG
GAAGCTCTATTAGATACAGGAGCAGATGATACAGTATTAGAAGACATAAATTTGCCAGGA
AAATGGAAACCAAAAATGATAGGGGGAATTGGGGGTTTTATCAAAGTAAAACAGTATGAT
GACATACTCATAGAAATTTGTGGACACAAGGCTATAGGTACAGTGTTGGTAGGACCTACA
CCTGTCAACATAATTGGAAGAAATATGTTGACTCAGATTGGTTGTACTTTAAATTTTCCC
ATTAGTCCTATTGAAACAGTACCAGTAAAATTAAAGCCAGGAATGGATGGCCCAAAAGTT
AAACAGTGGCCATTGACAGAAGAAAAAATAAAAGCATTAATGGAAATCTGTACAGAAATG
GAAAAGGAAGGGAAAATTTCAAAAATTGGGCCTGAAAATCCATATAATACTCCAGTATTT
GCCATAAAGAAAAAAGACAGTACTAAATGGAGAAAATTAGTAGATTTCAGAGAACTTAAT
AAGAAAACTCAAGACTTCTGGGAAGTTCAATTGGGAATACCACATCCCGCA-GGGCTAAA
AAAGAAAAAGTCAGTAACAGTACTGGATGTGGGTGATGCATATTTTTCAGTTCCCTTAGA
TAAAGAATTCAGGAAGTATACTGCATTTACCATACCTAGTGTAAATAATGAGACACCAGG
GATTAGATATCAGTACAATGTGCTTCCACAGGGATGGAAAGGATCACCAGCAATATTCCA
AAGCAGCATGACAAAAATCTTAGAGCCTTTTAGAAAACAAAATCCGGACATAGTTATCTA
TCAATACATGGATGATTTGTATGTAGGATCTGACTTAGAAATAGAGAAGCATAGAACAAA
AATAGAGGAACTGAGACAACATCTGTTGAGGTGGGGATT---------------------
------------------------------------------------------------
------------------------------------------------------------
------------------------------------------------------------
------------------------------------------------------------
------------------------------------------------------------
------------------------------------------------------------
----------------------------------------------------------
>29_BF1.BR.1999.BREPM11948.DQ085871
CCTCAAATCACTCTTTGGCAACGACCCATAGTCACAATAAAGATAGGGGGACAGCTAAAG
GAAGCTCTATTAGACACAGGAGCAGATGATACAGTATTAGAAGACATAAATTTGCCAGGA
AAATGGAAACCAAAAATGATAGGGGGAATTGGAGGTTTTATCAAAGTAAAACAGTATGAT
AACATATGCATAGAAATTGATGGACACAAGGCTATAGGTTCAGTATTAATAGGACCTACG
CCTGTCAACATAATTGGAAGAAACATGTTGACTCAGATTGGCTGCACTTTGAATTTTCCC
ATTAGTCCTATTGAAACTGTACCAGTAAAATTAAAGCCAGGAATGGATGGCCCAAAAGTT
AAACAATGGCCATTGACAGAAGAAAAAATAAAAGCATTGGTAGAAATCTGTACAGAAATG
GAAAAGGAAGGGAAAATTTCAAAAATTGGGCCTGAAAATCCATATAATACTCCAGTATTT
GCCATAAAGAAAAAAGACAGTACTAAGTGGAGAAAATTAGTAGATTTCAGAGAACTTAAT
AAAAGAACTCAAGACTTCTGGGAAGTTCAATTAGGAATACCACATCCCGCA-GGGTTAAA
AAAGAAAAAGTCAGTAACAGTACTAGATGTGGGTGATGCATATTTTTCAGTTCCCTTAGA
TGAAGAATTCAGGAAGTATACTGCATTCACCATACCTAGTACAAACAATGAGACACCAGG
AATTAGATATCAGTACAATGTGCTTCCACAGGGATGGAAAGGATCACCAGCAATATTCCA
AAGCAGCATGACAAAAATCTTAGAGCCTTTTAGAAAACAAAATCCAGATATAGTTATCTA
TCAATACATGGATGATTTGTATGTAGGATCTGACTTAGAAATAGGGCAACATAGAACAAA
AGTAGAGGAACTGAGACAGCATCTGTTGAGGTGGGGATT---------------------
------------------------------------------------------------
------------------------------------------------------------
------------------------------------------------------------
------------------------------------------------------------
------------------------------------------------------------
------------------------------------------------------------
----------------------------------------------------------
>B.JP.2004.04JPDR6075B.AB221126
CCTCAGATCACTCTTTGGCAACGACCCCTCGTCACAGTAAAAATAGGGGGACAGCTAAAG
GAAGCTCTGTTAGATACAGGGGCAGATGATACAGTATTAGAAGAAATGAATTTGCCAGGA
AGATGGAAACCAAAAATGATAGGGGGAATTGGAGGTTTTATCAAAGTAAGACAGTATGAT
CAGGTACCCATAGAAATCTGTGAACATAAAGTTATAGGTACAGTATTAATAGGACCTACA
CCTGTCAACATAATTGGAAGAAATCTGTTGACTCAGCTTGGCTGCACTTTAAATTTTCCC
ATTAGTCCTATTGAAACTGTACCAGTAAAATTAAAGCCAGGAATGGATGGCCCAAAAGTT
AAACAATGGCCATTGACAGAAGAAAAAATAAAGGCATTAGTAGAAATTTGTACCGAAATG
GAAAAGGAAGGAAAAATTTCAAAAATTGGGCCTGAAAATCCATACAATACTCCAGTATTT
GCCATAAAGAAAAAGGACAGTACTAAATGGAGAAAATTAGTAGATTTCAGAGAACTTAAT
AAAAGAACTCAAGACTTCTGGGAAGTTCAATTAGGAATACCACATCCAGCA-GGGTTAAA
AAAGAAAAAATCAGTAACAGTACTGGATGTAGGTGATGCATACTTTTCAGTACCTTTAGA
TAAAGACTTCAGGAAGTATACTGCATTTACCATACCTAGTACAAACAATGAGACACCAGG
GATTAGATATCAGTACAATGTGCTTCCACAGGGATGGAAAGGATCACCAGCAATATTCCA
AAGTAGCATGACAAAAATCTTAGAGCCTTTTAGAAAGCAAAATCCAGACATAGTTATCTA
TCAATACATGGATGATTTGTATGTAGGATCTGACTTAGAAATAGGGCAACATAGAGAAAA
AGTAGAAGATCTAAGACAACATCTGTTGAAGTGGGGATT---------------------
------------------------------------------------------------
------------------------------------------------------------
------------------------------------------------------------
------------------------------------------------------------
------------------------------------------------------------
------------------------------------------------------------
----------------------------------------------------------
>B.JP.2004.04JPDR6075B.AB221125
CCTCAGATCACTCTTTGGCAACGACCCCTCGTCACAGTAAAAATAGGGGGACAGCTAAAG
GAAGCTCTGTTAGATACAGGGGCAGATGATACAGTATTAGAAGAAATGAATTTGCCAGGA
AGATGGAAACCAAAAATGATAGGGGGAATTGGAGGTTTTATCAAAGTAAGACAGTATGAT
CAGGTACCCATAGAAATCTGTGAACATAAAGTTATAGGTACAGTATTAATAGGACCTACA
CCTGTCAACATAATTGGAAGAAATCTGTTGACTCAGCTTGGCTGCACTTTAAATTTTCCC
ATTAGTCCTATTGAAACTGTACCAGTAAAATTAAAGCCAGGAATGGATGGCCCAAAAGTT
AAACAATGGCCATTGACAGAAGAAAAAATAAAGGCATTAGTAGAAATTTGTACCGAAATG
GAAAAGGAAGGAAAAATTTCAAAAATTGGGCCTGAAAATCCATACAATACTCCAGTATTT
GCCATAAAGAAAAAGGACAGTACTAAATGGAGAAAATTAGTAGATTTCAGAGAACTTAAT
AAAAGAACTCAAGACTTCTGGGAAGTTCAATTAGGAATACCACATCCAGCA-GGGTTAAA
AAAGAAAAAATCAGTAACAGTACTGGATGTAGGTGATGCATACTTTTCAGTACCTTTAGA
TAAAGACTTCAGGAAGTATACTGCATTTACCATACCTAGTACAAACAATGAGACACCAGG
GATTAGATATCAGTACAATGTGCTTCCACAGGGATGGAAAGGATCACCAGCAATATTCCA
AAGTAGCATGACAAAAATCTTAGAGCCTTTTAGAAAGCAAAATCCAGACATAGTTATCTA
TCAATACATGGATGATTTGTATGTAGGATCTGACTTAGAAATAGGGCAACATAGAGAAAA
AGTAGAAGATCTAAGACAACATCTGTTGAAGTGGGGATT---------------------
------------------------------------------------------------
------------------------------------------------------------
------------------------------------------------------------
------------------------------------------------------------
------------------------------------------------------------
------------------------------------------------------------
----------------------------------------------------------
>B.US.1985.Ba_L.AB221005
CCTCAGATCACTCTTTGGCAACGACCCCTCGTCACAATAAAGATAGGGGGGCAACTAAAG
GAAGCTCTATTAGATACAGGAGCAGATGATACAGTATTAGAAGAAATGAATTTGCCAGGA
AGATGGAAACCAAAAATGATAGGGGGAATTGGAGGTTTTATCAAAGTAAGACAGTATGAT
CAGATACTCATAGAAATCTGTGGACATAAAGCTATAGGTACAGTATTAATAGGACCTACA
CCTGTCAACATAATTGGAAGAAATCTGTTGACTCAGATTGGTTGCACTTTAAATTTTCCC
ATTAGTCCTATTGAAACTGTACCAGTAAAATTAAAACCAGGAATGGATGGCCCAAAAGTT
AAACAATGGCCACTGACAGAAGAAAAAATAAAAGCATTAATGGAAATCTGTACAGAAATG
GAAAAGGAAGGGAAAATTTCAAAAATTGGGCCTGAAAATCCATACAATACTCCAGTATTT
GCCATAAAGAAAAAAGACAGTACTAAATGGAGAAAATTAGTAGATTTCAGAGAACTTAAT
AAGAAAACTCAAGACTTCTGGGAAGTACAATTAGGAATA-CACATCCCGCAGGGGTTAAA
AAAGAAAAAATCAGTAACAGTACTGGATGTGGGTGATGCATATTTTTCAGTTCCCTTAGA
TAAAGAATTCAGGAAGTATACTGCATTTACCATACCTAGTATAAACAATGAAACACCAGG
GATCAGATATCAGTACAATGTACTTCCACAGGGATGGAAAGGATCACCAGCAATATTTCA
AAGTAGCATGACAAGAATCTTAGAGCCTTTTAGAAAACAAAATCCAGAAATAGTGATCTA
TCAATACATGGATGATTTGTATGTAGGATCTGACTTAGAAATAGGGCAGCATAGAACAAA
AATAGAGGAACTGAGACAACATCTGTTGAGGTGGGGATT---------------------
------------------------------------------------------------
------------------------------------------------------------
------------------------------------------------------------
------------------------------------------------------------
------------------------------------------------------------
------------------------------------------------------------
----------------------------------------------------------
>B.FR.1983.HXB2-LAI-IIIB-BRU.K03455
CCTCAGGTCACTCTTTGGCAACGACCCCTCGTCACAATAAAGATAGGGGGGCAACTAAAG
GAAGCTCTATTAGATACAGGAGCAGATGATACAGTATTAGAAGAAATGAGTTTGCCAGGA
AGATGGAAACCAAAAATGATAGGGGGAATTGGAGGTTTTATCAAAGTAAGACAGTATGAT
CAGATACTCATAGAAATCTGTGGACATAAAGCTATAGGTACAGTATTAGTAGGACCTACA
CCTGTCAACATAATTGGAAGAAATCTGTTGACTCAGATTGGTTGCACTTTAAATTTTCCC
ATTAGCCCTATTGAGACTGTACCAGTAAAATTAAAGCCAGGAATGGATGGCCCAAAAGTT
AAACAATGGCCATTGACAGAAGAAAAAATAAAAGCATTAGTAGAAATTTGTACAGAGATG
GAAAAGGAAGGGAAAATTTCAAAAATTGGGCCTGAAAATCCATACAATACTCCAGTATTT
GCCATAAAGAAAAAAGACAGTACTAAATGGAGAAAATTAGTAGATTTCAGAGAACTTAAT
AAGAGAACTCAAGACTTCTGGGAAGTTCAATTAGGAATACCACATCCCGCA-GGGTTAAA
AAAGAAAAAATCAGTAACAGTACTGGATGTGGGTGATGCATATTTTTCAGTTCCCTTAGA
TGAAGACTTCAGGAAGTATACTGCATTTACCATACCTAGTATAAACAATGAGACACCAGG
GATTAGATATCAGTACAATGTGCTTCCACAGGGATGGAAAGGATCACCAGCAATATTCCA
AAGTAGCATGACAAAAATCTTAGAGCCTTTTAGAAAACAAAATCCAGACATAGTTATCTA
TCAATACATGGATGATTTGTATGTAGGATCTGACTTAGAAATAGGGCAGCATAGAACAAA
AATAGAGGAGCTGAGACAACATCTGTTGAGGTGGGGACT---------------------
------------------------------------------------------------
------------------------------------------------------------
------------------------------------------------------------
------------------------------------------------------------
------------------------------------------------------------
------------------------------------------------------------
----------------------------------------------------------
>B.CN.2002.02CNKM210.AB213692
CCTCAAATCACTCTTTGGCAACGACCCCTCGTCGCAATAAAGATAGGGGGACAATTAAAG
GAAGCTCTATTAGATACAGGAGCAGATGATACAGTCTTAGAAGACATGAATTTGCCAGGA
AGATGGAAACCAAAAATGATAGGGGGAATTGGAGGTTTTATCAAAGTAAGACAGTATGAT
CAGATACCCATAGAAATCTGTGGACACAAAGCTATAGGTACAGTATTAGTAGGACCTACA
CCTATCAATATAATTGGAAGAAATCTGTTGACTCAGCTTGGTTGCACTTTAAATTTTCCC
ATTAGTCCTATTGAAACTGTACCAGTAAAATTAAAGCCAGGAATGGATGGCCCAAAAGTT
AAACAATGGCCATTGACAGAAGAAAAAATAAAAGCATTAGTAGAAATTTGTACAGAAATG
GAAAAGGAAGGAAAAATTTCAAAAATCGGGCCTGAAAATCCATACAATACTCCAGTATTT
GCCATAAAGAAAAAAGACAGTACTAAATGGAGAAAATTAGTAGATTTCAGGGAACTTAAT
AAGAGAACTCAAGACTTCTGGGAAGTTCAATTAGGAATACCACATCCCGCG-GGGTTAAA
AAAGAAAAAATCTGTAACAGTCTTGGATGTGGGTGATGCATATTTCTCAGTTCCTTTAGA
CAAAGACTTCAGGAAGTATACTGCATTTACCATACCTAGTACAAACAATGAGACACCAGG
GATTAGATATCAGTACAATGTGCTCCCACAGGGATGGAAAGGATCACCAGCAATATTCCA
ATGTAGCATGACCAAAATCTTAGAGCCTTTTAGAAAACAAAATCCAGACATAGTTATCTA
TCAATACATGGATGATTTGTATGTAGGATCTGACTTAGAAATAGGGCAGCATAGAACAAA
ACTAGAGGAACTGAGACAACATCTGTTGAAGTGGGGATT---------------------
------------------------------------------------------------
------------------------------------------------------------
------------------------------------------------------------
------------------------------------------------------------
------------------------------------------------------------
------------------------------------------------------------
----------------------------------------------------------
>17_BF1.AR.1999.ARMA038.AY037281
CCTCAAATCACTCTTTGGCAACGACCCCTAGTCGAAATAAAAGTAGGGGGACAGCTAAAG
GAAGCTCTATTAGATACAGGAGCAGATGATACAGTATTAGAAGACATAAATTTACCAGGA
AAATGGAGGCCAAAAATGATAGGGGGAATTGGAGGTTTTATCAAAGTAAAACAGTATGAT
GATATACTCATAGAAATTTGTGGACACAAGGCTATAGGTACAGTATTAGTAGGACCTACA
CCTGTTAACATAATTGGAAGAAATCTGTTGACTCAACTTGGTTGCACTCTAAATTTTCCC
ATTAGTCCTATTGAAACTGTACCAGTAAAATTAAAGCCAGGAATGGATGGCCCAAAAGTT
AAGCAATGGCCATTGACAGAAGAAAAAATAAAAGCATTAGTAGAAATATGTACAGAAATG
GAAAAAGAAGGAAAAATTTCAAAAATTGGGCCTGAAAATCCATACAATACTCCAGTATTT
GCCATAAAGAAAAAAGACAGTACTAAATGGAGAAAACTAGTAGATTTCAGAGAACTTAAT
AAAAGAACTCAAGATTTCTGGGAAGTTCAATTAGGAATACCACATCCCGCT-GGGTTAAA
AAAGAAAAAATCAGTAACCGTACTGGATGTGGGTGATGCATATTTTTCAGTTCCCTTAGA
TAAAGAATTCAGGAAGTATACTGCATTTACCATACCTAGTATAAACAATGAGACACCAGG
AATTAGATATCAGTACAATGTGCTACCACAGGGATGGAAAGGATCACCAGCAATATTCCA
GAGCAGCATGACAAAAATCTTAGAACCTTTTAGAAAACAAAATCCGGACCTAGTTATCTA
TCAATACATGGATGATTTGTATGTAGGATCTGACTTAGAAATAGGGCAGCACAGAACAAA
AATAGAGGAACTAAGACAACATCTGTTAAAGTGGGGATT---------------------
------------------------------------------------------------
------------------------------------------------------------
------------------------------------------------------------
------------------------------------------------------------
------------------------------------------------------------
------------------------------------------------------------
----------------------------------------------------------
>17_BF1.US.2010.HIVST-018026.JX460453
CCTCAAATCACTCTTTGGCAACGACCCCTAGTYAAAATAAAAGTAGGGGGACAAATAARG
GAAGCTCTATTAGATACAGGAGCAGATGATACAGTTTTAGAAGACATAGATTTATCAGGA
AAATGGARACCAAAAATGATAGGGGGAATTGGAGGTTTTATCAAAGTAAAACAGTATGAG
AACATACTCATAGAAATTTGTGGACACAAGGCTRTAGGTACAGTATTAGTAGGACCTACA
CCTGTCAACATAATTGGAAGAAAYCTGTTGACTCAGATTGGTTGTACTTTAAATTTTCCC
ATTAGTCCTATTGAAACTGTACCAGTAAAGTTAAAGCCAGGGATGGATGGCCCAAAAGTT
AAACAATGGCCATTGACAGAAGAAAAAATAAAAGCATTAACAGAAATATGTGCAGAAATG
GAAAAAGAAGGAAAAATTTCAAAAATTGGGCCTGAAAATCCATACAATACTCCAGTATTT
GCCATAAAGAAAAAAGACAGTACTAAATGGAGRAAATTAGTAGATTTCAGAGAACTTAAT
AARAGAACTCAAGATTTYTGGGAAGTTCAATTRGGAATACCACATCCCGCT-GGGTTRAA
AAAGAAAAAATCAGTAACAGTACTGGATGTAGGTGATGCATAYTTTTCAGTYCCCTTAGA
TAAAGAATTCAGGAAATATACTGCATTTACCATACCTAGTACTAACAATGAGACACCAGG
GGTTAGATATCAGTACAATGTGCTTCCACAGGGATGGAAAGGATCACCAGCAATATTCCA
GAGCAGCATGATAAAAATCTTAGAACCTTTTAGAAAACARAATCCAGACATAGTTATCTA
TCAATACATGGATGATTTGTATGTAGGATCTGACTTAGAAATAGGGCAGCATAGAACAAR
AATAGAGGAACTRAGACAACATCTGTTWAGGTGGGGACT---------------------
------------------------------------------------------------
------------------------------------------------------------
------------------------------------------------------------
------------------------------------------------------------
------------------------------------------------------------
------------------------------------------------------------
----------------------------------------------------------
>99_BF1.BR.2008.BRGO4013.JN114124
CCTCAAATCACTCTTTGGCAACGACCCCTAGTCACAATAAAGATAGGGGGACAGTTAAAG
GAAGCTCTACTAGATACAGGAGCAGATGATACAGTATTAGAAGACATAAATTTGCCAGGA
AAATGGAAACCAAAAATGATAGGGGGAATTGGAGGTTTTATCAAAGTAAAACAATATGAG
AACATACTCATAGAAATTTGTGGACACAAGGCTACCGGTACAGTGTTAGTAGGACCTACG
CCTGTCAACATAATTGGAAGAAATCTGTTGACACAGATTGGTTGCACTTTAAATTTTCCC
ATTAGTCCTATTGAAACTGTACCAGTAAAATTAAAGCCAGGAATGGATGGCCCAAAAGTT
AAACAATGGCCATTGACAGAAGAAAAAATAAAAGCATTAGTAGAAATTTGTACAGAAATG
GAAAAGGAAGGGAAAATTTCAAAAATTGGGCCTGAAAATCCATATAATACTCCAGTATTT
GTCATAAAGAAAAAAGACAGTACTAAATGGAGAAAATTAGTAGATTTCAGAGAACTTAAT
AAGAGAACTCAAGACTTCTGGGAAGTTCAATTAGGAATACCACATCCCGCA-GGGTTAAA
AAAGAATAAGTCAGTAACAGTACTGGATGTGGGAGATGCATATTTTTCAGTTCCCTTAGA
TGAGGATTTCAGGAAATATACTGCATTCACCATACCTAGTATAAACAATGAGACACCAGG
AATTAGATACCAGTACAATGTGCTTCCACAGGGATGGAAAGGATCACCAGCAATATTTCA
ATGCAGCATGACAAAAATCTTAGAGCCTTTTAGAAAACAAAATCCAGACATAGTCATTTA
TCAATACGTGGATGATTTGTATGTAGGATCTGACTTAGAAATAGGACAGCACAGAGCAAA
AATAGAAGAACTAAGAGAACATCTATTGAGGTGGGGATT---------------------
------------------------------------------------------------
------------------------------------------------------------
------------------------------------------------------------
------------------------------------------------------------
------------------------------------------------------------
------------------------------------------------------------
----------------------------------------------------------
>99_BF1.BR.2009.BRGO4056.JN114151
CCTCAAATCACTCTTTGGCAACGACCCCTAGTCACAATAAAGGTAGGGGGACAGTTAAAG
GAAGCTCTACTAGATACAGGAGCAGATGATACAGTATTAGAAGACATGAATTTGCCAGGA
AAATGGAAACCAAAAATGATAGGGGGAATTGGAGGTTTTATCAAAGTAAAACAGTATGAG
AACATACTCATAGAAATTTGTGGACACAAGGCTACTGGTACAGTGTTAGTAGGACCTACG
CCTGTCAACATAATTGGGAGAAATCTGTTGACACAGATTGGTTGCACTTTAAATTTTCCC
ATTAGTCCTATTGAAACTGTACCAGTAAAATTAAAGCCAGGAATGGATGGCCCAAAAGTT
AAACAATGGCCATTGACAGAAGAAAAAATAAAAGCATTAGTAGAAATTTGTACAGAAATG
GAAAAGGAAGGAAAAATTTCAAAAATTGGGCCTGAAAATCCATATAATACTCCAGTGTTT
GCTATAAAGAAAAAAGACAGTACTAAATGGAGAAAATTAGTAGATTTTAGAGAACTTAAT
AAGAGAACTCAAGACTTCTGGGAAGTTCAATTAGGAATACCACATCCCGCA-GGGTTAAA
AAAGAAAAAGTCAGTAACAGTACTGGATGTGGGTGATGCATATTTCTCAGTTCCATTAGA
TAAAGAATTCAGGAAATATACTGCATTCACCATACCTAGTATAAACAATGAGACACCAGG
AATTAGATACCAGTACAATGTGCTTCCACAGGGATGGAAAGGATCACCAGCAATATTTCA
ATGCAGCATGACAAAAATCTTAGAGCCTTTTAGAAAACAAAATCCAGACATAGTCATTTA
TCAATACATGGATGATTTGTATGTAGGGTCTGACTTAGAAATAGGACAGCATAGAACAAA
AATAGAAGAACTAAGAGAACATCTATTGATGTGGGGATT---------------------
------------------------------------------------------------
------------------------------------------------------------
------------------------------------------------------------
------------------------------------------------------------
------------------------------------------------------------
------------------------------------------------------------
----------------------------------------------------------
>42_BF1.LU.2003.luBF_02_03.EU170154
CCTCAGATCACTCTTTGGCAACGACCCCTCGTCACAATAAAAGTAGGGGAACAGATAAAG
GAAGCTCTATTAGATACAGGAGCAGATGATACAGTATTAGAAGAAATGAGTTTGCCAGGA
AGATGGAAACCAAAAATGATAGGGGGAATTGGAGGTTTTATTAAAGTAAAACAGTATGAT
AACATAAGCATAGACATTTGTGGACACAAAGCTATAGGTACAGTATTAGTAGGACCTACA
CCTGTCAATATAATTGGAAGAAATCTGTTGACTCAGCTTGGCTGCACTTTAAATTTCCCC
ATTAGTCCTATTGAAACKGTACCAGTAAAATTAAAGCCAGGAATGGATGGCCCAAAGGTT
AAACAATGGCCATTGACAGAAGAAAAAATAAAAGCATTAACAGAAATATGTACAGAAATG
GAGAAAGAAGGAAAAATTTCAAAAATTGGGCCTGAAAATCCATACAATACTCCAGTGTTT
GCTATAAAGAAAAAAGACAGTACTAAATGGAGGAAATTAGTAGATTTCAGAGAACTTAAT
AAAAGAACTCAAGACTTTTGGGAAGTTCAATTAGGAATACCACATCCCGCA-GGGCTAAA
AAAGAAAAAATCAGTAACAGTACTGGATGTGGGTGATGCATATTTTTCAGTTCCCTTAGA
TAAAGACTTCAGGAAGTATACTGCATTTACCATACCTAGCACAAACAATGAGACACCAGG
GATTAGATATCAGTACAATGTACTTCCACAGGGATGGAAAGGATCACCAGCAATATTCCA
AAGCAGTATGACAAAAATCTTAGAGCCTTTYAGAAAACAAAATCCAGAAATAGTTATCTA
TCAATACATGGATGATTTGTATGTAGGATCTGACTTAGAAATAGGGCAGCATAGAATAAA
AATAGAGGAACTGAGACAACATCTGCTGAGGTGGGGCCT---------------------
------------------------------------------------------------
------------------------------------------------------------
------------------------------------------------------------
------------------------------------------------------------
------------------------------------------------------------
------------------------------------------------------------
----------------------------------------------------------
>42_BF1.LU.2005.luBF_16_05.EU170153
CCTCAGATCACTCTTTGGCAACGACCCCTCGTCACAATAAAAGTAGGGGAACAGATAAAG
GAAGCTCTATTAGATACAGGAGCAGATGATACAGTATTAGAAGAAATGAGTTTGCCAGGA
AGATGGAAACCAAAAATGATAGGGGGAATTGGAGGTTTTATTAAAGTAAAACAGTATGAT
AACATAAGCATAGACATTTGTGGACACAAAGCTATAGGTACAGTATTAGTAGGACCTACA
CCTGTCAATATAATTGGAAGAAATCTGTTGACTCAGCTTGGCTGCACTTTAAATTTCCCC
ATTAGTCCTATTGAAACTGTACCAGTAAAATTAAAGCCAGGAATGGATGGCCCAAAGGTT
AAACAATGGCCATTGACAGAAGAAAAAATAAAAGCATTAAAAGAAATATGTACAGAAATG
GAGAAAGAAGGAAAAATTTCAAAAATTGGGCCTGAAAATCCATACAATACTCCAGTGTTT
GCTATAAAGAAAAAAGACAGTACTAAATGGAGGAAATTAGTAGATTTCAGAGAACTTAAT
AAGAGAACTCAAGACTTTTGGGAAGTTCAATTAGGAATACCACATCCCGCA-GGGCTAAA
AAAGAAAAAATCAGTAACAGTACTGGATGTGGGTGATGCATATTTTTCAGTTCCCTTAGA
TAAAGACTTCAGGAAGTATACTGCATTTACCATACCTAGCACAAACAATGAGACACCAGG
GATTAGATATCAGTACAATGTACTTCCACAGGGATGGAAAGGATCACCAGCAATATTTCA
AAGCAGTATGACAAAAATCTTAGAACCTTTTAGAAAACAAAATCCAGAAATAGTTATCTA
TCAATACATGGATGATTTGTATATAGGATCTGACTTAGAAATAGGGCAGCATAGAATAAA
AATAGAGGAACTGAGGCAGCATCTGCTGAGGTGGGGCCT---------------------
------------------------------------------------------------
------------------------------------------------------------
------------------------------------------------------------
------------------------------------------------------------
------------------------------------------------------------
------------------------------------------------------------
----------------------------------------------------------
>44_BF1.ES.2009.513010.KC340447
CCTCAAATCACTCTTTGGCAACGACCCYTAGTCACAATAAAAGTAGRGGGACAGCTAAAG
GAAGCTCTATTGGATACAGGAGCAGATGATACAGTATTAGAAGACATAAATTTGCCAGGA
AAATGGAAACCAAAAATGATAGGGGGAATTGGAGGTTTTATCAAAGTAAAACAGTATGAT
GACATATGCATAGAYATTTGTGGACACARRGCTATAGGTACAGTATTARTAGGACCTACA
CCTGTCAACATAATTGGAAGAAATCTATKGACTCARATTGGATGCACTTTAAATTTYCCC
ATCAGTCCTATTGAAMCTGTACCAGTAAAATTAAAGCCAGGAATGGATGGCCCAAAAGTT
AAACAATGGCCATTGACAGAAGAAAAAATAAAAGCATTAGTAGAGATCTGTACAGAGATG
GAAAAAGAAGGAAAAATTTCAAAAATTGGGCCTGAAAATCCATACAATACTCCAGTATTT
GCCATAAAGAAAAAAGACAGTAGCAAATGGAGRAAATTAGTAGATTTCAGAGAACTTAAT
AAAAGAACTCAAGATTTTTGGGAGGTTCAGTTAGGAATACCRCATCCTGCA-GGGTTAAA
AAAGAAAAAGTCAGTAACAGTACTGGATGTGGGGGATGCATATTTTTCAGTTCCATTAGA
TAAAGAATTCAGAAAGTACACTGCATTCACCATACCTAGTACAAACAATGAGACACCAGG
GATTAGATATCAGTACAATGTCCTTCCACAGGGATGGAAAGGATCACCAGCAATATTCCA
AAGTAGCATGACAAAAATCTTAGAGCCTTTTAGAAAACAAAATCCRGAAATAGTTATCTA
TCAATACATGGATGATTTGTATRTAGGATCTGACTTAGAAATAGGGCAGCATAGAACAAA
AATAGAGGAACTGAGACAACATCTGTTAAAGTGGGGATT---------------------
------------------------------------------------------------
------------------------------------------------------------
------------------------------------------------------------
------------------------------------------------------------
------------------------------------------------------------
------------------------------------------------------------
----------------------------------------------------------
>44_BF1.ES.2013.UNASS_4157396602937194.MF403379
CCTCAGATCACTCTTTGGCAACGACCCTTAGTCAAAATAAAAGTAGAGGGACAGATAAAA
GAAGCTCTATTAGATACAGGAGCAGATGATACCGTATTAGAAGACATAAATTTGCCAGGA
AAATGGAAACCAAAAATGATAGGGGGAATTGGAGGTTTTATCAAAGTAAAACAATATGAA
GAAGTAGYCATAGAAATTTGTGGACACAAGGCTATAGGTACAGTATTAGTAGGACCTACA
CCTGTCAACATAATTGGAAGAAATCTGTTGACTCAGATTGGATGCACTTTAAATTTTCCC
ATCAGTCCTATTGAAACTGTACCAGTAAAGTTAAAGCCAGGAATGGATGGTCCAAAAGTT
AAACAATGGCCATTGACAGAAGAAAAAATAAAAGCATTAGTAGAAATCTGTACAGAGATG
GAAAAGGAAGGGAAAATTTCAAAAATTGGGCCTGAAAATCCATACAATACTCCAGTATTT
GCCATAAAGAAAAAAGACAGTACCAAATGGAGGAAATTAGTAGATTTCAGGGAACTTAAT
AAAAGAACTCAAGATTTTTGGGAGGTCCAGTTAGGAATACCGCATCCCGCA-GGGCTAAA
AAAGAAAAAGTCAGTAACAGTATTGGATGTGGGGGATGCATATTTTTCAGTTCCATTAGA
TAAAGAMTTCAGGAAGTACACTGCATTCACCATACCTAGTATAAATAATGAGACACCAGG
GATTAGATATCAGTACAATGTCCTTCCACAGGGATGGAAAGGATCACCAGCAATATTCCA
AAGTAGCATGACAAAAATCTTAGARCCTTTTAGGAAACAAAATCCAGACATAGTTATCTA
TCAATACATGGATGATTTGTATGTAGGATCTGATTTAGAAATAGGACAGCATAGAACAAA
AATAGAGGAACTGAGACAACATCTGTTGAAGTGGGGATT---------------------
------------------------------------------------------------
------------------------------------------------------------
------------------------------------------------------------
------------------------------------------------------------
------------------------------------------------------------
------------------------------------------------------------
----------------------------------------------------------
>89_BF1.ES.2009.4504129.KC340412
CCTCARATCACTCTTTGGCAACGACCCCTAGTCGAAATAAAAGTAGGGGGACAGCTAAAG
GAAGCTCTATTAGATACAGGAGCAGATGATACAGTATTAGAAGACATAAATTTGCCAGGA
AGATGGAAACCAAAAATGATAGGGGGAATTGGAGGTTTTATTAAAGTAAAACAGTATGAT
AACATACAATTAGAAATTTGTGGCCACAAGGCTACAGGTACAGTGTTAGTAGGACCTACA
CCTGTCAACATAATTGGAAGAAATCTATTAACTCAGCTTGGTTGCACTTTAAATTTTCCC
ATTAGTCCTATTGAAACTGTACCAGTGAAATTAAAGCCAGGAATGGATGGACCAAAAGTT
AAACAATGGCCATTAACAGAAGAAAAAATAAAAGCATTAGTAGAAATCTGTACAGAAATG
GAAAAGGAGGGAAAAATTTCAAAAATTGGGCCTGAAAATCCATACAATACTCCAGTATTT
GCCATAAAGAAAAAAGACAATACTAAATGGAGGAAATTAGTAGATTTTAGAGAACTTAAT
AAAAGAACTCAAGATTTTTGGGAGGTTCAATTAGGAATACCACATCCTGCA-GGATTAAA
AAAGAAAAAATCAGTAACAGTACTGGATGTGGGGGATGCATATTTTTCAGTCCCTTTACA
TGAGGACTTYAGAAAGTACACTGCATTCACCATACCTAGTATCAACAATGAGGCACCAGG
AATTAGGTACCAGTACAATGTGCTTCCACAGGGRTGGAAAGGATCACCAGCAATATTCCA
AAGCAGTATGACAAGGATCTTAGAGCCTTTTAGAAAACAAAATCCAGACATRGTTATCTA
TCAATACATGGATGATTTGTATGTAGGATCTGACTTAGAAATAGGACAGCATAGAGCAAA
AATAGAGGAACTGAGACAACATCTGTTAAAATGGGGATT---------------------
------------------------------------------------------------
------------------------------------------------------------
------------------------------------------------------------
------------------------------------------------------------
------------------------------------------------------------
------------------------------------------------------------
----------------------------------------------------------
>89_BF1.ES.2008.CRF12_BF_0033815270787907.MF403416
CCTCAAATCACTCTTTGGCAACGACCCCTAGTCGACATAAAAGTAGGGGGACAGCTAAGG
GAAGCTCTATTAGACACAGGAGCAGATGATACAGTTTTAGAAGACATAAATTTGCCAGGA
AAATGGAAACCAAAAATGATAGGGGGAATTGGAGGTTTTATTAAAGTAAAACAGTATGAT
AACATATGCATAGAAATTTGTGGACACAAGGCTACAGGTACAGTGTTAGTAGGACCTACA
CCTGTCAACATAATTGGAAGAAATCTGTTGACTCAACTTGGTTGCACTTTAAATTTTCCC
ATTAGTCCTATTGAAACTGTACCAGTAAAATTAAAGCCAGGAATGGATGGACCAAAAGTT
AAACAATGGCCATTAACAGAAGAGAAAATAAAAGCATTAGTAGAAATCTGTACGGAAATG
GAAAAGGAAGGGAAAATTTCAAAAATTGGGCCTGAAAATCCATATAATACTCCAGTATTT
GCCATAAAGAAAAAAGACAGTACTAAATGGAGGAAATTAGTAGATTTTAGAGAACTTAAT
AAAAGAACTCAAGATTTTTGGGAGGTTCAATTAGGGATACCACATCCTGCA-GGATTAAA
AAGGAAAAAATCAGTAACAGTACTGGATGTGGGGGATGCATATTTTTCAGTCCCTTTAGA
TAAGGACTTCAGAAAGTACACTGCATTCACCATACCTAGTATCAACAATGAGACACCAGG
AATTAGGTACCAGTACAATGTGCTTCCACAAGGATGGAAAGGATCACCAGCAATATTCCA
GAGCAGCATGACAAAGATCTTAGAGCCTTTTAGAAAACAAAATCCGGACATGGTTATTTA
TCAATACATGGATGATTTGTATGTAGGATCTGACTTAGAAATAGGACAGCATAGAGCAAA
AATAGAGGATCTGAGACAACATCTGCTAAGGTGGGGACT---------------------
------------------------------------------------------------
------------------------------------------------------------
------------------------------------------------------------
------------------------------------------------------------
------------------------------------------------------------
------------------------------------------------------------
----------------------------------------------------------
>90_BF1.BR.2009.BRMT508.KY628224
CCTCAAATCACTCTTTGGCAACGACCCCTCGTCACAATAAGGATAGGAGGGCAATTAAAG
GAAGCTCTATTAGATACAGGAGCAGATGATACAGTATTAGAAGAAATGAGTTTACCAGGA
AAATGGAAACCAAAAATGATAGGGGGAATTGGAGGTTTTATCAAAGTAAGACAGTATGAT
CAGATACCCATAGAAATCTGTGGACAGAAAGCTGTAGGTACAGTCTTAGTAGGACCTACA
CCTATCAACATAATTGGAAGAAATTTGTTGACACAGATTGGTTGCACCCTAAATTTTCCA
ATTAGTCCTATTGAAACTGTACCAGTAAAATTAAAGCCAGGAATGGATGGCCCAAGGGTT
AAACAATGGCCATTGACAGAAGAAAAAATAAAAGCATTAACAGAAATATGTACAGAAATG
GAAAAAGATGGAAAAATTTCAAAAATTGGGCCTGAAAATCCATATAATACTCCAGTATTT
GCTATAAAGAAAAAAGATAGTACAAAATGGAGGAAATTAGTAGATTTCAGAGAACTTAAT
AAAAGAACTCAAGATTTTTGTGAGGTTCAATTAGGAATACCGCATCCTGCA-GGGTTAAA
AAAGAAAAAATCAGTAACAGTTCTGGATGTGGGTGATGCATACTTTTCAATTCCCTTAGA
TAAAGATTTCAGGAAGTACACTGCATTCACCATACCTAGTATCAACAATGAGACACCAGG
AGTTAGGTATCAGTACAATGTGCTTCCACAAGGATGGAAAGGGTCACCAGCAATATTCCA
AAGTAGCATGGTAAAAATCTTAGAGCCTTTTAGAAAACAAAATCCAGACATAGTTATCTA
TCAATACATGGATGATTTGTATGTAGGATCAGACTTAGAAATAGGGCAGCACAGAACAAA
AGTTGAGGAGTTAAGGGAACATCTACTGAAATGGGGATT---------------------
------------------------------------------------------------
------------------------------------------------------------
------------------------------------------------------------
------------------------------------------------------------
------------------------------------------------------------
------------------------------------------------------------
----------------------------------------------------------
>90_BF1.BR.2010.BRGOAP801.KY628223
CCTCAAATCACTCTTTGGCAACGACCCCTCGTCACAATAAAGATAGGAGGGCAACTAAAG
GAAGCTCTATTAGACACAGGAGCAGATGATACAGTATTAGAAGAAATGAGTTTGCCAGGA
AAATGGAAACCAAAAATGATAGGGGGAATTGGAGGTTTTATCAAAGTAAGACAGTATGAT
CAGATACCCATAGAAATCTGTGGACAGAAAGCTATAGGTACAGTATTAGTAGGACCTACA
CCTGTCAACATAATTGGGAGAAATCTGTTGACACAGATTGGTTGCACTCTAAATTTTCCA
ATTAGTCCTATTGAAACTGTACCAGTAAAATTAAAACCAGGAATGGATGGCCCAAGGGTT
AAACAATGGCCATTGACAGAAGAAAAAATAAAAGCATTAACAGAAATATGTACAGAACTG
GAAAAAGAAGGAAAGATTTCAAAAATTGGGCCTGAAAATCCATACAATACTCCAATATTT
GCCATAAAGAAAAAAGACAGTACTAAATGGAGGAAATTAGTAGATTTCAGGGAACTTAAT
AAAAGAACTCAAGATTTTTGGGAGATTCAATTAGGAATACCGCATCCCGCA-GGGTTAAA
AAAGAAAAAATCAGTAACAGTTCTGGATGTGGGTGATGCATACTTTTCAGTTCCCTTAGA
TGAGGATTTCAGGAAGTACACTGCATTCACCATACCTAGTATCAACAAYGAGACACCAGG
AATTAGGTACCAATACAATGTGCTTCCACAAGGATGGAAAGGGTCACCAGCAATATTCCA
AAGCAGCATGACAAGAATCTTAGATCCTTTTAGAAAACAAAATCCAGACATAGTTATCTA
TCAATACATGGATGATTTATATGTAGGGTCAGACTTAGAAATAGGGCAGCACAGAACAAA
AATCGAGGAGTTAAGAGAACATCTACTGAAATGGGGATT---------------------
------------------------------------------------------------
------------------------------------------------------------
------------------------------------------------------------
------------------------------------------------------------
------------------------------------------------------------
------------------------------------------------------------
----------------------------------------------------------
>40_BF1.BR.2004.04BRSQ46.EU735540
CCTCAAATCACTCTTTGGCAACGACCCCTAGTCAAAATCAAAGTAGGAGGACAGCTAAAA
GAAGCTCTATTAGATACAGGAGCAGATGATACAGTATTAGAAGACATAAATTTACCAGGG
AAATGGAAACCAAAAATGATAGGGGGAATTGGAGGTTTTATCAAAGTAAAACAGTATGAT
GAAATACCCATAGATATTTGTGGACACAAGGCTATAGGTACAGTATTAGTAGGACCTACA
CCTGTCAATATAATTGGAAGAAATCTCTTGACTCAGATTGGCTGCACTCTAAATTTTCCC
ATTAGTCCTATTGAAACTGTACCAGTAAAATTAAAGCCAGGAATGGATGGCCCAAAAGTT
AAACAATGGCCATTGACAGAAGAAAAAATAAAAGCATTAACAGAAATATGTACAGAAATG
GAAAAAGAAGGAAAAATTTCAAAAATTGGGCCTGAAAACCCATACAATACTCCAGTGTTT
GCCATAAAGAAAAAAGACAGTACTAAATGGAGAAAATTAGTAGATTTCAGAGAACTTAAC
AAGAGAACTCAAGACTTCTGGGAAGTTCAATTAGGAATACCACATCCCGCA-GGGTTAAA
AAAGAAAAAGTCAGTAACAGTACTGGATGTGGGGGATGCATATTTTTCAGTTCCCTTAGA
TAAGGAATTCAGGAAGTACACTGCATTCACCATACCTAGTCTCAACAATGAGACACCAGG
AATTAGATATCAGTACAATGTGCTTCCACAAGGATGGAAAGGATCACCAGCAATATTCCA
ATGTAGTATGACAAAAATCTTAGACCCCTTTAGAGCAAAAAATCCAGAAATAGTTATCTA
CCAGTACATGGATGATTTGTATGTGGGGTCTGACTTAGAAATAGGGCAGCATAGAGCAAA
AATAGAGGAGTTAAGAAACCATTTACTACAATGGGGATT---------------------
------------------------------------------------------------
------------------------------------------------------------
------------------------------------------------------------
------------------------------------------------------------
------------------------------------------------------------
------------------------------------------------------------
----------------------------------------------------------
>40_BF1.BR.2005.05BRRJ200.EU735539
CCTCAAATCACTCTTTGGCAACGACCCCTAGTCACAATTAAGGTAGGGGGACAGCTAAGA
GAAGCCCTATTAGATACAGGAGCAGATGATACAGTATTAGAAGACATAGATTTACCAGGG
AAATGGAAACCAAAAATGATAGGGGGAATTGGAGGTTTTATCAAGGTAAAACAGTATGAT
GACATACAAATAGAAATTTGTGGACACAAGGCTATAGGTACAGTATTAGTAGGACCTACA
CCTGTCAATATAATTGGAAGAAATCTCTTGACTCAGATTGGCTGCACTTTAAATTTTCCC
ATTAGTCCTATTGAAACTGTACCAGTAAAATTAAAGCCAGGAATGGATGGCCCAAAAGTT
AAACAGTGGCCATTGACAGAAGAAAAAATAAAAGCATTAACAGAAATATGTACAGAACTG
GAAAGAGATGGAAAAATTTCAAAAATTGGGCCTGACAATCCATACAATACTCCAGTGTTT
GCCATAAAGAAGAAAAACAGTACTAGATGGAGAAAAATAGTAGATTTCAGAGAACTCAAT
AAAAGAACTCAAGATTTCTGGGAAGTTCAATTAGGAATACCACATCCCGGA-GGGTTAAA
AAAGAACAAGTCAGTGACAATACTGGATGTGGGGGATGCATATTTTTCAGTTCCCTTAGA
TGAGGAATTCAGGAAATACACTGCGTTCACCATACCTAGCTGCAATAATGAGACACCAGG
GATTAGATATCAGTACAATGTGCTTCCACAAGGATGGAAAGGATCACCAGCAATATTTCA
ATATAGCATGACAAAAATCTTAGATCCCTTTAGAGCAAAAAATCCAGACTTAGTTATCTA
CCAATACGTGGATGATTTGTATGTAGGGTCTGACTTAGAAATAGGACAGCATAGAACAAA
AATAGATGAGTTAAGAAATTATTTACTAAAATGGGGATT---------------------
------------------------------------------------------------
------------------------------------------------------------
------------------------------------------------------------
------------------------------------------------------------
------------------------------------------------------------
------------------------------------------------------------
----------------------------------------------------------
>46_BF1.BR.2007.07BR_FPS742.HM026457
CCTCAAATCACTCTTTGGCAACGACCCCTGGTTGCAATAAAAGTAGGGGGGCAGCTAAAG
GAAGCTCTATTAGATACAGGAGCAGATGATACAGTATTAGAAGACATAAATTTGCCAGGA
AAATGGAAACCAAAAATGATAGGGGGAATTGGAGGTTTTATCAAAGTAAAACAATATGAT
AACATACTCATAGAAATTTGTGGACACAAGGCTGTAGGTACAGTATTGGTAGGACCTACG
CCTGTCAACATAATTGGAAGAAATATGTTGACTCAGATTGGTTGTACTTTAAATTTTCCA
ATTAGTCCTATTGACACTGTACCAGTAAAATTGAAGCCAGGAATGGATGGCCCAAGGGTT
AAACAGTGGCCATTGACAGAAGAAAAAATAAAAGCATTAACAGCAATATGTACAGAAATG
GAAAAAGAAGGAAAAATTTCAAAAATTGGGCCTGAAAATCCATACAATACTCCAGTGTTT
GCCATAAAGAAAAAAGACAGTACTAAATGGAGAAAATTAGTAGATTTCAGAGAACTTAAT
AAAAGAACTCAAGATTTTTGGGAGGTGCAATTAGGAATACCACATCCTGCA-GGGTTAAA
AAAGAAAAAGTCAGTAACAGTACTGGATGTGGGGGATGCATACTTTTCAGTTCCCTTAGA
TAAGGATTTCAGGAAGTACACTGCATTCACCATACCTAGTATCAACAATGAGACACCAGG
AATTAGGTACCAGTACAATGTGCTTCCACAAGGATGGAAAGGGTCACCAGCAATATTTCA
ATATAGCATGACAAAAATCTTAGATCCCTTTAGAACAAAAAATCCAGACATAGTTATCTG
CCAATACATGGATGATTTGTATGTAGGGTCTGACTTAGAAATAGGGCAGCACAGAGCAAA
AATAGAGGAGTTAAGAGAACATCTATTGAAATGGGGATT---------------------
------------------------------------------------------------
------------------------------------------------------------
------------------------------------------------------------
------------------------------------------------------------
------------------------------------------------------------
------------------------------------------------------------
----------------------------------------------------------
>46_BF1.BR.2007.07BR_FPS625.HM026456
CCTCAAATCACTCTTTGGCAACGACCCCTGGTCACAATAAAAGTAGGGGGGCAGCTAAGG
GAAGCTCTATTAGATACAGGAGCAGATGATACAGTATTAGAAGACATAAATTTGCCAGGA
AAATGGAAACCAAAAATGATAGGGGGAATTGGAGGTTTTATCAAAGTAAAACAGTATGAT
GACATACTCATAGAAATTTGTGGACACAAGGCTATAGGTACAGTATTGGTAGGACCTACG
CCTGTCAACATAATTGGAAGAAATATGTTGACTCAGATTGGTTGTACTTTAAATTTTCCA
ATTAGTCCTATTGACACTGTACCAGTAAAATTGAAGCCAGGAATGGATGGCCCAAGGGTT
AAACAATGGCCATTGACAGAAAAAAAAATAAAAGCATTAACAGAAATATGTGCAGAAATG
GAAAAAGAAGGAAAGATTTCAAAAATTGGGCCTGAAAATCCATACAATACTCCAGTATTT
GCCATAAAGAAAAAAGACAGTACTAAATGGAGAAAATTAGTAGATTTCAGAGAACTTAAT
AAAAGAACTCAAGATTTTTGGGAAGTTCAATTAGGAATACCACATCCTGCA-GGTTTAAA
AAAGAAAAGGTCAGTAACAGTACTGGATGTGGGAGATGCATATTTTTCAGTTCCCTTAGA
TCAGGATTTCAGGAAGTACACTGCATTCACCATACCAAGTGTCAACAATGAGACACCAGG
AATTAGATACCAGTACAATGTGCTGCCACAAGGATGGAAAGGGTCACCAGCAATATTCCA
ATGTAGTATGACAAAAATCTTAGAGCCCTTTAGAGCAAAAAATCCAGAGATAGTTATCTA
CCAATACATGGATGATTTGTATGTAGGGTCTGATTTAGAAATAGGGCAGCACAGAACAAA
AATCGAGGAGTTGAGAAACCATCTACTGAAATGGGGATT---------------------
------------------------------------------------------------
------------------------------------------------------------
------------------------------------------------------------
------------------------------------------------------------
------------------------------------------------------------
------------------------------------------------------------
----------------------------------------------------------
>66_BF1.PY.2002.02PY_PSP0093.JN251902
CCTCAAATCACTCTTTGGCAACGACCCTTAGTTGCAATAAGAGTAGGGGGACAGCTAATG
GAAGCTCTGTTAGATACAGGAGCAGATGATACAGTATTAGAAGACATAAATTTGCCAGGA
AAATGGAAACCAAAAATGATAGGGGGAATTGGAGGTTTTATCAAAGTAAAACAGTATGAG
AACATACTCATAGAAATTTGTGGACACAAGGCTACAGGTACAGTATTAGTAGGACCTACG
CCTGTCAACATAATTGGAAGAAACATGTTGACTCAGCTTGGTTGTACTTTAAATTTTCCA
ATTAGTCCTATTGAAACTGTACCAGTAAAATTGAAGCCAGGAATGGATGGCCCAAAGGTT
AAACAGTGGCCATTGACAGAAGAAAAAATAAAAGCATTAGTAGAAATATGTACAGAATTG
GAAAAAGAAGGAAAAATTTCAAAAATTGGGCCTGAAAATCCATACAATACTCCAGTATTT
GCCATAAAGAAAAAAGACAGTACTAAATGGAGGAAATTAGTAGACTTCAGAGAACTTAAT
AAAAGAACTCAAGATTTTTGGGAGGTTCAATTAGGAATACCACACCCTGCA-GGGCTAAA
AAAGAACAAGTCAGTAACAGTACTAGATGTGGGGGATGCATATTTTTCAGTTCCCTTAGA
TAAGGATTTCAGGAAGTACACTGCATTCACCATACCTAGTGTCAACAATGAGACACCAGG
AATTAGATACCAGTACAATGTGCTTCCACAAGGATGGAAAGGATCACCAGCAATATTCCA
AAGTAGCATGACAAAAATCTTAGAGCCCTTCAGAGTAAAAAATCCAGACATAGTTATCTG
CCAATACATGGATGATTTGTATGTAGGGTCTGACTTAGAGATAGAGCAGCATAGAACAAA
AATAAAGGAGTTAAGAGAACACCTACTAAAATGGGGGTT---------------------
------------------------------------------------------------
------------------------------------------------------------
------------------------------------------------------------
------------------------------------------------------------
------------------------------------------------------------
------------------------------------------------------------
----------------------------------------------------------
>72_BF1.BR.2010.10BR_MG002.KJ671534
CCTCAAATCACTCTTTGGCAACGACCCATGGTTACAATAAGAGTAGGGGGACAGCTAAAG
GAAGCTCTATTAGATACAGGAGCAGATGATACAGTATTAGAAGACATAAATTTGCCAGGA
AAATGGAAACCAAAAATGATAGGGGGAATTGGAGGTTTTATCAAAGTAAAACAGTATGAT
CAAATACTCATAGAAATCTGTGGACAAAAAGCTATAGGTACAGTGTTAGTAGGACCTACA
CCTGTCAACATAATTGGAAGAAATCTGTTGACTCAGATTGGTTGCACTTTAAATTTTCCC
ATTAGTCCTATTGAAACTGTACCAGTAAAATTAAAGCCAGGAATGGATGGCCCAAAGGTT
AAACAATGGCCATTGACAGAAGAAAAAATAAAAGCATTAACAGAAATATGTATGGAAATG
GAAAAGGAAGGGAAAATTTCAAAAATTGGGCCTGAAAATCCATACAATACTCCAGTATTT
GCTATAAAGAAAAAAGACAGTACTAAATGGAGAAAATTAGTAGATTTCAGAGAGCTTAAT
AAAAGAACTCAAGATTTTTGGGAGGTTCAATTAGGAATACCACATCCTGCA-GGGTTAAA
AAAGAAAAAGTCAGTAACAGTACTGGATGTGGGAGATGCATATTTTTCAGTTCCCTTAGA
CAAGGATTTCAGGAAGTACACAGCATTCACCATACCTAGTATCAACAATGAGACACCAGG
AATCAGGTACCAGTACAATGTACTTCCACAAGGATGGAAGGGATCACCAGCAATATTCCA
ATGTAGCATGACAAAAATTTTAGAACCCTTTAGAGCAAGAAATCCAGACATAGTTATCTA
TCAATACATGGATGATTTGTATGTAGGGTCCGACTTAGAAATAGGACAGCATAGAACAAA
AATAGAGGAGTTGAGAGAACATCTATTGAAATGGGGATT---------------------
------------------------------------------------------------
------------------------------------------------------------
------------------------------------------------------------
------------------------------------------------------------
------------------------------------------------------------
------------------------------------------------------------
----------------------------------------------------------
>71_BF1.BR.2002.02BR033.DQ358811
CCTCAAATCACTCTTTGGCAACGACCCATAGTCACAATAAAAGTAGGGGGACAACTAAGG
GAAGCTCTATTAGATACAGGAGCAGATGATACAGTATTAGAAGATATAAATTTGCCAGGG
AAATGGAAACCAAAAATGATAGGGGGAATTGGAGGTTTTGTCAGAGTAAAACAGTATGAG
AACGTACCCATAGAAATTTGTGGACACAAGGCTATAGGTACAGTGCTGGTAGGACCTACA
CCTGCCAACATAATTGGAAGAAATATGATGACTCAACTTGGTTGTACTTTAAATTTCCCA
ATTAGTCCTATTGAAACTGTACCAGTAAAATTAAAGCCAGGAATGGATGGCCCAAAGGTT
AAACAATGGCCATTGACAGAAGAGAAGATAAAAGCATTAACAGAAATATGTGCAGATATG
GAAAAAGAAGGAAAAATTTCAAGAATTGGGCCTGAAAATCCATACAATACTCCAATATTT
GCCATAAAGAAAAAAGACAGTACTAGATGGAGGAAATTAGTAGATTTCAGAGAACTTAAT
AAAAGAACTCAAGACTTTTGGGAGGTCCAATTAGGAATACCGCACCCTGCA-GGGTTACA
AAAGAAAAAGTCAGTAACAGTACTGGATGTGGGGGATGCATATTTTTCAGTTCCCTTAGA
TAAGGATTTCAGGAAGTACACTGCATTCACCATACCTAGTGTCAACAATGAGACACCAGG
AATTAGGTACCAGTACAATGTGCTTCCACAAGGATGGAAAGGATCACCAGCAATATTCCA
ATGTAGCATGACAAAAATCTTAGATCCCTTTAGAGCAAAAAATCCAGACATAGTTATCTA
CCAATACATGGATGATTTGTATGTAGGGTCTGACTTAGAAATAGGACAGCATAGAACAAA
AATAGAGGAGTTAAGAGAACATCTACTGAAATGGGGATT---------------------
------------------------------------------------------------
------------------------------------------------------------
------------------------------------------------------------
------------------------------------------------------------
------------------------------------------------------------
------------------------------------------------------------
----------------------------------------------------------
>66_BF1.ES.2017.X4352_2.MK298150
CCTCAAATCACTCTTTGGCAACGACCCTTAGTCACAATAAAGGTAGGGGGACAGCTAAAG
GAAGCTCTATTAGATACAGGAGCAGATGATACAGTATTAGAAGATATAAATTTGCCAGGA
AAATGGAAACCAAAAATGATAGGGGGAATTGGAGGTTTTATTAAAGTAAAACAGTATGAA
AACATACCCATAGAAATTTGTGGACACAAGGCTGAAGGTACAGTGTTGATAGGACCTACA
CCTGTCAACATAATTGGAAGAAATTTGTTGACTCAGATTGGGTGTACATTAAATTTTCCA
ATTAGTCCTATTGAAACTGTACCAGTAAAATTGAAGCCAGGAATGGATGGCCCAAAAGTT
AAACAATGGCCATTGACAGAAGAAAAAATAAAAGCCTTAACAGACATATGTTCAGAAATG
GAAAAAGAAGGAAAAATTTCAAGAATTGGGCCTGAAAATCCATACAATACTCCAGTATTT
GCCATAAAGAAAAAAGATAGTACTAAATGGAGAAAATTAGTAGATTTCAGAGAACTTAAT
AAAAGAACTCAAGATTTTTGGGAGGTTCAATTAGGAATACCACATCCTGCA-GGGTTAAA
AAAGAAAAAGTCAATAACAGTACTGGATGTGGGGGATGCATATTTTTCAGTTCCCTTAGA
TGAGGATTTCAGGAAGTACACTGCATTCACCATACCAAGTATCAACAATGAGACACCAGG
AATTAGATACCAGTACAATGTACTTCCACAAGGATGGAAAGGATCACCAGCAATATTCCA
ATGTAGCATGACAAAAATTTTAGATCCCTTTAGAACAAAAAATCCAGACTTAGTTATCTA
CCAATACATGGATGATTTGTATGTAGGGTCTGACTTAGAAATAGGGCAGCATAGAGCAAA
AATAGACGAGTTGAGGGCTCATCTACTGAAATGGGGATT---------------------
------------------------------------------------------------
------------------------------------------------------------
------------------------------------------------------------
------------------------------------------------------------
------------------------------------------------------------
------------------------------------------------------------
----------------------------------------------------------
>F1.BR.2014.PWUD012AP.MN528221
CCTCAGATCACTCTTTGGCAACGACCCCTGGTCACAATAAAAATAGGGGGACAGCAGAAG
GAAGCTCTATTAGATACAGGAGCAGATGATACAGTATTAGAAGAAATAAATTTGCCAGGG
AAATGGAAACCAAGAATGATAGGGGGAATTGGAGGTTTTATCAAAGTAAAACAGTATGAT
GACATACCCATAGAAATTTGTGGACACAAGGCTATAGGTACAGTGTTGGTAGGACCTACG
CCTGTCAACATAATTGGAAGAAATATATTGACTCAGATTGGTTGTACTTTAAATTTTCCA
ATTAGTACTATTGAAACTGTACCAGTAAAATTGAAGCCAGGAATGGATGGTCCAAAGGTT
AAACAATGGCCATTGACAGAAGAAAAAATAAAAGCATTATCAGAAATATGTAATGAAATG
GAAAAAGAAGGAAAAATTTCAAGAATTGGGCCTGAAAATCCATACAATACTCCAGTATTT
GCCATAAAGAAAAAAGATAGTACTAAATGGAGGAAGTTAGTAGATTTCAGAGAACTTAAT
AAAAGAACTCAAGATTTTTGGGAAGTTCAATTAGGAATACCACACCCTGCA-GGGTTAAA
AAAGAAAAAGTCAATAACAGTACTAGATGTGGGGGATGCATATTTTTCAGTTCCCTTAGA
TGAGGAGTTCAGGAAGTACACTGCATTCACCATACCTAGTATCAACAATGAGACACCAGG
GATTAGATACCAATACAATGTACTGCCACAAGGATGGAAAGGATCACCAGCAATATTCCA
ATGTAGCATGACAAAAATTTTAGATCCATTTAGAGCAAAAAATCCAGACATAGTTATCTA
CCAATACATGGATGATTTGTATGTAGGGTCTGATTTAGAAATAGGACAGCATAGAACAAA
AATAGAAGAGTTGAGAGCTCATCTATTGAAATGGGGATT---------------------
------------------------------------------------------------
------------------------------------------------------------
------------------------------------------------------------
------------------------------------------------------------
------------------------------------------------------------
------------------------------------------------------------
----------------------------------------------------------
>F1.BR.2014.PWUD011AP.MN528220
CCTCAGATCACTCTTTGGCAACGACCCCTGGTCACAATAAAAATAGGGGGACAGCAGAAG
GAAGCTCTATTAGATACAGGAGCAGATGATACAGTATTAGAAGAAATAAATTTGCCAGGG
AAATGGAAACCAAGAATGATAGGGGGAATTGGAGGTTTTATCAAAGTAAAACAGTATGAT
GACATACCCATAGAAATTTGTGGACACAAGGCTATAGGTACAGTGTTGGTAGGACCTACG
CCTGTCAACATAATTGGAAGAAATATATTGACTCAGATTGGTTGTACTTTAAATTTTCCA
ATTAGTACTATTGAAACTGTACCAGTAAAATTGAAGCCAGGAATGGATGGTCCAAAGGTT
AAACAATGGCCATTGACAGAAGAAAAAATAAAAGCATTATCAGAAATATGTAATGAAATG
GAAAAAGAAGGAAAAATTTCAAGAATTGGGCCTGAAAATCCATACAATACTCCAGTATTT
GCCATAAAGAAAAAAGATAGTACTAAATGGAGGAAGTTAGTAGATTTCAGAGAACTTAAT
AAAAGAACTCAAGATTTTTGGGAAGTTCAATTAGGAATACCACACCCTGCA-GGGTTAAA
AAAGAAAAAGTCAATAACAGTACTAGATGTGGGGGATGCATATTTTTCAGTTCCCTTAGA
TGAGGAGTTCAGGAAGTACACTGCATTCACCATACCTAGTATCAACAATGAGACACCAGG
GATTAGATACCAATACAATGTACTGCCACAAGGATGGAAAGGATCACCAGCAATATTCCA
ATGTAGCATGACAAAAATTTTAGATCCATTTAGAGCAAAAAATCCAGACATAGTTATCTA
CCAATACATGGATGATTTGTATGTAGGGTCTGATTTAGAAATAGGACAGCATAGAACAAA
AATAGAAGAGTTGAGAGCTCATCTATTGAAATGGGGATT---------------------
------------------------------------------------------------
------------------------------------------------------------
------------------------------------------------------------
------------------------------------------------------------
------------------------------------------------------------
------------------------------------------------------------
----------------------------------------------------------
>72_BF1.BR.2010.10BR_MG003.KJ671533
CCTCAAATCACTCTTTGGCAACGACCAGTGGTCACAGTAAAAATAGGGGGACAGCTAAAG
GAAGCTCTATTAGATACAGGAGCAGATGATACAGTATTAGAAGACATAAATTTGCCAGGA
AAATGGAAGCCAAAAATGATAGGGGGAATTGGAGGTTTTATCAAAGTAAAACAGTATGAT
AATATAAGCGTAGAAATTTGTGGACACAAGGCTACAGGTACAGTGTTGGTAGGACCTACA
CCTGTCAACATAATTGGAAGAAATATGATGACTCAGATTGGTTGCACTTTAAATTTTCCA
ATTAGTCCTATTGAAACTGTACCAGTAAAATTGAAGCCAGGAATGGATGGCCCGAAGATT
AAACAATGGCCACTGACAGAAGAAAAAATAAAAGCATTAACAGAAATATGTTTAGAAATG
GAAAAAGAAGGAAAAATTTCAAAAATTGGGCCTGAAAATCCATACAATACTCCAATATTT
GCTATAAAGAAAAAAGACAGTACTAAATGGAGGAAATTAGTAGACTTCAGAGAGCTTAAT
AAAAGAACCCAAGATTTTTGGGAGGTTCAATTAGGAATACCACATCCTGCA-GGGTTAAA
AAAGAAAAAGTCAGTGACAGTACTAGATGTGGGGGATGCATATTTCTCAGTTCCCTTAGA
TAAGAATTTCAGGAAATACACTGCATTCACCATACCTAGTGTCAACAATGAAACACCAGG
AATTAGGTACCAGTACAATGTGCTCCCTCAAGGATGGAAAGGGTCACCAGCAATATTCCA
ATGTAGCATGACTAAAATCTTAGAACCCTTTAGAGCAAAAAATCCAGACATAGTAATCTA
CCAATACATGGATGATTTGTATGTAGGGTCTGACTTAGAAATAGGGCAGCATAGAGCAAA
AATAGAGGAGTTAAGAGACCATCTACTGAAATGGGGATT---------------------
------------------------------------------------------------
------------------------------------------------------------
------------------------------------------------------------
------------------------------------------------------------
------------------------------------------------------------
------------------------------------------------------------
----------------------------------------------------------
>F1.BR.2015.PWUD019AP.MN528228
CCTCAAATCACTCTTTGGCAACGACCAGTGGTCACAGTAAAAATAGGGGGACAGCTAAAG
GAAGCTCTATTAGATACAGGAGCAGATGATACAGTATTAGAAGACATAAATTTGCCAGGA
AAATGGAAGCCAAAAATGATAGGGGGAATTGGAGGTTTTATCAAAGTAAAACAGTATGAT
AATATAAGCGTAGAAATTTGTGGACACAAGGCTACAGGTACAGTGTTGGTAGGACCTACA
CCTGTCAACATAATTGGAAGAAATATGATGACTCAGATTGGTTGCACTTTAAATTTTCCA
ATTAGTCCTATTGAAACTGTACCAGTAAAATTGAAGCCAGGAATGGATGGCCCGAAGATT
AAACAATGGCCACTGACAGAAGAAAAAATAAAAGCATTAACAGAAATATGTTTAGAAATG
GAAAAAGAAGGAAAAATTTCAAAAATTGGGCCTGAAAATCCATACAATACTCCAATATTT
GCTATAAAGAAAAAAGACAGTACTAAATGGAGGAAATTAGTAGACTTCAGAGAGCTTAAT
AAAAGAACCCAAGATTTTTGGGAGGTTCAATTAGGAATACCACATCCTGCA-GGGTTAAA
AAAGAAAAAGTCAGTGACAGTACTAGATGTGGGGGATGCATATTTCTCAGTTCCCTTAGA
TAAGAATTTCAGGAAATACACTGCATTCACCATACCTAGTGTCAACAATGAAACACCAGG
AATTAGGTACCAGTACAATGTGCTCCCTCAAGGATGGAAAGGGTCACCAGCAATATTCCA
ATGTAGCATGACTAAAATCTTAGAACCCTTTAGAGCAAAAAATCCAGACATAGTAATCTA
CCAATACATGGATGATTTGTATGTAGGGTCTGACTTAGAAATAGGGCAGCATAGAGCAAA
AATAGAGGAGTTAAGAGACCATCTACTGAAATGGGGATT---------------------
------------------------------------------------------------
------------------------------------------------------------
------------------------------------------------------------
------------------------------------------------------------
------------------------------------------------------------
------------------------------------------------------------
----------------------------------------------------------
>70_BF1.BR.2010.10BR_RJ046.KJ849809
CCTCAAATCACTCTTTGGCAACGACCCATGGTCGTGGTAAAAGTAGGGGGACAGCTAAAG
GAAGCTCTATTAGATACAGGAGCAGATGATACAGTATTAGAAGACATAAATTTGCCAGGG
AAATGGAAACCAAAAATGATAGGGGGAATTGGAGGTTTTATCAAAGTAAGACAATATGAT
AATATATCTATAGAAATTGAGGGACACAGGGCTACAGGTACAGTGTTGGTAGGACCTACT
CCTGTCAACATAATTGGAAGAAATATGTTGACTCAGATTGGCTGTACTTTAAATTTTCCA
ATTAGTCCTATTGAAACTGTACCAGTTAAATTGAAGCCAGGAATGGATGGCCCAAAGGTT
AAACAATGGCCATTGACAGAAGAAAAAATAAAAGCATTATCAGAAATATGTACAGAAATG
GAAAAAGAAGGAAAAATTTCAAGAATTGGGCCTGAAAATCCATACAATACTCCAGTATTT
GCCATAAAGAAAAAAGATAGTACTAAATGGAGAAAATTAGTAGATTTCAGAGAACTTAAT
AAAAGGACTCAGGATTTTTGGGAGGTTCAATTAGGAATACCACACCCTGCA-GGGTTAAA
AAAGAAAAAGTCAGTAACAATACTGGACGTGGGAGATGCATATTTTTCAGTTCCTTTAGA
TGAGGAATTCAGGAAGTACACTGCATTCACCATACCTAGTATTAACAATGCGACACCAGG
AATTAGGTACCAGTACAATGTACTTCCACAAGGATGGAAAGGATCACCAGCAATATTCCA
ATGTAGCATGACAAAAATCTTAGAGCCCTTTAGAACAAAAAATCCAGAAATAGTTATCTA
CCAATACATGGATGATTTGTATGTAGGGTCTGACTTAGAAATAGGACAGCATAGAACAAA
AATAGAGGAGTTAAGACAACACCTACTGAAATGGGGATT---------------------
------------------------------------------------------------
------------------------------------------------------------
------------------------------------------------------------
------------------------------------------------------------
------------------------------------------------------------
------------------------------------------------------------
----------------------------------------------------------
>F1.BR.2014.PWUD016AP.MN528225
CCTCAAATCACTCTTTGGCAACGACCAATAGTCAAAGTAAAAGTAGGGGGATATATAAAG
GAAGCTCTATTAGATACAGGGGCAGATGATACAGTATTAGAAGATATAAATTTACCAGGG
AAATGGAAACCAAAAATGATAGGGGGAATTGGAGGTTTTATCAAAGTAAAACAGTATGAG
GAAATACTCATAGAAATTTGTGGACAAAAGGCCATAGGTACAGTGCTGGTAGGACCTACG
CCTGTCAACATAATTGGGAGAAATATGTTGACTCAAATTGGTTGTACTTTAAATTTTCCA
ATTAGTCCTATTGAAACTGTACCAGTAAAATTAAAGCCAGGAATGGATGGCCCAAAGGTT
AAACAATGGCCATTGACAGAAGAAAAAATAAAAGCATTAGTAGAAATATGTACAGAAATG
GAAAAAGAAGGAAAAATTTCAAGAATTGGGCCTGAAAATCCATACAATACTCCAGTATTT
GCCATAAAGAAAAAAGACAGTACTAAATGGAGAAAATTAGTAGATTTCAGAGAGCTTAAT
AAAAGAACTCAAGATATTTGGGAGATTCAATTAGGAATATCGCACCCTGCA-GGGTTAAA
AAAGAAAAAGTCAGTAACAGTACTAGATGTGGGGGATACATATTTTTCAGTTCCCTTAGA
TAAAGAATTCAGGAAGTACACTGCATTCACCATACCTAGTACCAACAATGAGACACCAGG
GATTAGGTACCAATACAATGTGCTTCCACAAGGATGGAAAGGATCACCAGCCATATTCCA
ATGTAGCATGACAAAAATCTTAAATCCTTTTAGAGCAAAAAATCCAGAAATAGTTATCTA
CCAATACATGGATGAYTTGTATGTAGGATCTGATTTAGAAATAGGACAGCATAGGACAAA
AATAGAAGAGTTAAGAGCACATCTACTGAAATGGGGATT---------------------
------------------------------------------------------------
------------------------------------------------------------
------------------------------------------------------------
------------------------------------------------------------
------------------------------------------------------------
------------------------------------------------------------
----------------------------------------------------------
>71_BF1.BR.-.PE2_0071_P09.JQ238137
CCTCAAATCACTCTTTGGCAGCGACCCCTAGTCACAATAAAAGTAGGGGGACAACTAAAG
GAAGCTCTTTTAGATACAGGAGCAGATGATACAGTATTAGAAGACATAAATTTGCCAGGG
AAATGGAAACCAAAAATGATAGGGGGAATTGGAGGTTTTATCAAAGTAAAACAGTATGAT
AGTATACTCATAGAAATTTGTGGACACAAGGCTATAGGTACAGTGTTAGTAGGACCTACG
CCTGTCAACATAATTGGAAGAAATTTGTTGACTCAGATTGGTTGTACTTTAAATTTTCCA
ATTAGTCCTATTGAAACAGTACCAGTAAAATTGAAGCCAGGAATGGATGGCCCAAAGGTT
AAACAATGGCCATTGACAGAAGAAAAAATCAAAGCATTAATAGAAATCTGTAATGAGATG
GAAAAAGAAGGAAAAATTTCAAGAATTGGGCCTGAAAATCCATATAATACTCCAGTCTTT
GCCATAAAGAAAAAAGACAGTACTAAATGGAGGAAATTAGTAGATTTCAGAGAACTTAAT
AAAAGGACTCAAGATTTTTGGGAGGTTCAATTAGGAATACCACAYCCTGCA-GGGTTAAA
AAAGAAAAAGTCAGTAACAGTACTAGATGTAGGGGATGCATATTTTTCAGTTCCCTTAGA
TGAGGATTTCAGGAAGTACACTGCATTCACCATACCTAGTACCAACAATGAAACACCAGG
AATTAGGTACCAGTACAATGTACTCCCACAGGGATGGAAGGGATCACCAGCAATATTCCA
ATGTAGCATGACAAAAATCTTAGAACCCTATAGAACAAAAAATCCAGATATAGTTATATA
CCAATACATGGATGATTTGTATGTAGGGTCTGACTTAGAAATAGGACAGCATAGAAYAAA
AGTAGAGGAATTGAGACAACATCTACTGAAATGGGGATT---------------------
------------------------------------------------------------
------------------------------------------------------------
------------------------------------------------------------
------------------------------------------------------------
------------------------------------------------------------
------------------------------------------------------------
----------------------------------------------------------
>70_BF1.BR.2010.10BR_PE087.KJ849775
CCTCAAATCACTCTTTGGCAACGACCYCTGGTCACAATAAAAGTAGGGGGGCARTTAAGG
GAAGCTCTATTAGATACAGGAGCAGATGATACAGTATTAGAAGATATAAATTTGGCAGGA
AAATGGAAACCAAAAATGATAGGAGGAATTGGAGGTTTTATCAAAGTAAGACAATATGAT
AACATACAAATAGAAATTTGTGGACATAAGGCTATAGGTACAGTGTTAGTAGGACCYACA
CCTGTCAACATAATTGGAAGAAATATGTTGACCCAGATTGGCTGTACTTTAAATTTTCCA
ATTAGTCCTATTGAAACTGTACCAGTAAAATTAAAGCCAGGAATGGATGGCCCAAARGTT
AAACAATGGCCATTGACAGAARAAAAAATAAAAGCATTAAAAGAAATATGTACAGAAATG
GAAAAAGAAGGAAAAATCTCAAAAATTGGGCCTGAAAATCCATACAATACTCCAGTATTT
GCCATAAAGAAAAAGGACAGTACTAAATGGAGGAAATTAGTAGACTTTAGAGAACTGAAT
AAAAGGACTCAGGATTTTTGGGAGGTTCAATTAGGAATACCACACCCTGCA-GGGTTAAA
ACAGAAGAGATCAGTAACAGTACTGGATGTGGGGGATGCATATTTTTCAGTTCCTTTAGA
TAAGGAGTTCAGAAAGTACACGGCATTCACCGTACCTAGTGTTAACAATGAAACACCAGG
AATTAGGTACCAGTACAATGTGCTTCCACAAGGGTGGAAAGGATCACCAGCAATATTCCA
ATATAGCATGACAAAAATCTTAGAGCCCTTCAGAACAAAAAACCCAGAAATAGTTATCTA
CCAATACATGGATGATTTGTATGTAGGGTCTGACTTAGAAATAGGACAGCATAGAACAAA
AATAGAGGAGTTAAGAGAACATCTCCTGAAATGGGGTTT---------------------
------------------------------------------------------------
------------------------------------------------------------
------------------------------------------------------------
------------------------------------------------------------
------------------------------------------------------------
------------------------------------------------------------
----------------------------------------------------------
>F2.ES.2005.PN6.GQ240950
CCTCAAATCACTCTTTGGCAGCGACCCTTAGTCACAATAARAATAGGGGGGCAACTAAGG
GAGGCTTTATTAGATACAGGAGCAGATGATACGGTAKTAGAAGACATAGATTTACCAGGA
AAATGGAAACCAAGAATGATAGGGGGAATTGGAGGTTTTATCAAAGTGAGACAGTATGAT
CAAATACCCATAGAAATTTGTGGACGAAAAGCTATAGGTACAGTATTGGTAGGACCTACC
CCTGTCAACATAATTGGAAGAAATATGTTGACTCAGGTTGGGTGCACTTTAAATTTTCCA
ATTAGTCCCATTGAAACTGTACCAGTAAAACTAAAGCCAGGAATGGATGGCCCAAAGGTT
AAACAATGGCCACTGACAGAAGAAAAAATAAAAGCGCTAACAGAAATTTGTACAGAGATG
GAAAAGGAAGGAAAAATTTCAAAAATTGGGCCAGAAAATCCATACAATACTCCAGTATTT
GCCATAAAGAAAAAGGACAGTACTAAATGGAGAAAATTAGTAGATTTCAGAGAACTTAAT
AAAAGAACTCAAGATTTTTGGGAGGTTCAATTAGGAATACCACACCCGGCA-GGGTTAAA
AAAGAAAAAATCAGTAACAGTGCTAGATGTGGGGGATGCATATTTTTCAGTTCCCTTAGA
CAAGGAGTTCAGGAAGTACACTGCATTCACCATACCTAGTGTCAACAATGAGACACCAGG
AATTAGATATCAGTACAATGTGCTTCCACAGGGATGGAAAGGATCACCAGCAATATTCCA
GTGTAGCATGACAAAAATCTTAGAGCCCTTTAGAGCAAAAAACCCAGACATAGTTATCTA
TCAATACATGGATGATCTGTATGTGGGGTCTGACTTAGAAATAGGGCAACATAGGACAAA
AATAGAGGAGTTAAGAGAACACCTATTGARATGGGGATT---------------------
------------------------------------------------------------
------------------------------------------------------------
------------------------------------------------------------
------------------------------------------------------------
------------------------------------------------------------
------------------------------------------------------------
----------------------------------------------------------
>F2.ES.2007.HCIII-00387599.JX271326
CCTCAAATCACTCTTTGGCAGCGACCCTTAGTCACAATAAAAATAGGGGGGCARYTAAGG
GAGGCTTTATTAGATACAGGAGCAGATGATACRGTAKTAGAAGACATAGATTTACCAGGA
AAATGGAAACCAAGAATGATAGGGGGAATTGGAGGTTTTATCAAAGTGARACAGTATGAT
CAAATACCCATAGAAATTTGTGGACGAAAAGCTATAGGTACAGTATTGGTAGGACCYACC
CCTGTCAACATAATTGGAAGAAATATGTTGACTCAGGTTGGGTGCACTTTAAATTTTCCA
ATTAGTCCCATTGAAACTGTACCAGTAAAACTAAAGCCAGGAATGGATGGCCCAAAGGTT
AAACAATGGCCACTGACAGAAGAAAAAATAAAAGCGCTAACAGAAATTTGTACAGAGATG
GAAAAGGAAGGAAAAATTTCAAAAATTGGGCCAGAAAATCCATACAATACTCCAGTATTT
GCCATAAAGAAAAAGGACAGTACTAAATGGAGAAAATTAGTAGATTTCAGAGAACTTAAT
AAAAGAACTCAAGATTTTTGGGAGGTTCAATTAGGAATACCACACCCGGCA-GGGTTAAA
AAAGAAAAAATCAGTAACAGTGCTAGATGTGGGGGATGCATATTTTTCAGTTCCCTTAGA
CAAGGAGTTCAGGAAGTACACTGCATTCACCATACCTAGTGTCAAYAATGAGACACCAGG
AATTAGATATCAGTACAATGTGCTTCCACAGGGATGGAAAGGATCACCAGCAATATTCCA
GTGTAGCATGACAAAAATCTTAGAGCCCTTTAGAGCAAAAAACCCAGACATAGTTATCTA
TCAATACATGGATGATCTGTATGTGGGGTCTGACTTAGAAATAGGGCAACATAGGACAAA
AATAGAGGAGTTAAGAGAACACCTATTGARATGGGGATT---------------------
------------------------------------------------------------
------------------------------------------------------------
------------------------------------------------------------
------------------------------------------------------------
------------------------------------------------------------
------------------------------------------------------------
----------------------------------------------------------
>F2.ES.2008.08SP502381.JX428552
CCTCAAATCACTCTTTGGCAGCGACCCTTCGTCACAATAAAAGTAGGGGGGCAAMTAAGG
GAGGCTTTATTAGATACAGGAGCAGATGATACAGTATTRGAAGACATAAATTTACCAGGA
AAATGGAAACCAAGAATGATAGGGGGAATTGGAGGTTTTATCAAAGTGAAACAGTATGAT
CAAATACCCATGGAAATTTGTGGACGAAAGGCTATAGGTACAATATTAGTAGGACCTACC
CCTGTCAACATAATTGGAAGAAAYATGTTGACTCAGGTTGGGTGCACTTTAAATTTTCCA
ATTAGTCCCATTAAAACTGTACCAGTAAAACTAAAGCCAGGAATGGATGGCCCAAAGGTT
AAACARTGGCCATTGACAGAAGAAAAAATAAAAGCGCTAACAGAAATTTGTACAGAGATG
GAAAAGGAAGGGAAAATATCAAGAATTGGGCCAGAAAATCCATACAATACTCCAGTATTT
GCCATAAAGAAAAAGGACAGTACTAAATGGAGAAAATTAGTGGATTTCAGAGAACTTAAT
AAAAGAACTCAAGATTTTTGGGAGGTTCAATTAGGAATACCACACCCGGCA-GGGYTAAA
AAAGAAAAAATCAGTAACAGTACTRGATGTGGGGGATGCATATTTTTCAGTTCCCTTAGA
TAAGGAGTTCAGGAAGTACACTGCATTCACCATACCTAGTGTCAACAATGAGACACCAGG
AATTAGATATCAGTACAATGTGCTTCCACAGGGATGGAAAGGATCACCAGCAATATTCCA
GTGTAGTATGACAAAAATCTTAGAGCCCTTTAGAGCAAARAACCCAGAAATAGTTATCTA
TCAATACATGGATGATCTGTATGTAGGGTCTGACTTAGAAATAGGGCAGCATAGGACAAA
AATAGAGGAGTTAAGAGCACACCTATTGAGCTGGGGATT---------------------
------------------------------------------------------------
------------------------------------------------------------
------------------------------------------------------------
------------------------------------------------------------
------------------------------------------------------------
------------------------------------------------------------
----------------------------------------------------------
>F2.ES.2005.05SP88845.JX428540
CCTCAAATCACTCTTTGGCAGCGACCCTTAGTCACAATAAAAGTAGGGGGGCAAATAAGG
GAGGCTTTATTAGATACAGGAGCAGATGATACAGTATTAGAAGATATAAATTTACCAGGA
AAATGGAAACCAAAAATGATAGGGGGAATTGGAGGTTTTATCAAGGTAAGACAGTATGAT
CAAATACCCATAGAAATTTGTGGACGAAAGGCTGTAGGTACAGTATTAGTAGGACCTACC
CCTGTCAACATAATTGGAAGAAATATGTTGACTCAGGTTGGGTGCACTTTAAATTTTCCA
ATTAGTCCCATTGAAACTGTACCAGTAAAACTAAAGCCAGGAATGGATGGCCCAAGGGTT
AAACAATGGCCATTGACAGAAGAAAAAATAAAAGCGCTAATAGAAATATGTACAGAGATG
GAAAAGGAAGGGAAAATTTCAAAAATTGGGCCAGAAAATCCATACAATACTCCAGTATTT
GCCATAAAGAAAAAGGACAGTACTAAATGGAGAAAATTAGTGGATTTCAGAGAACTTAAT
AAAAGAACTCAAGATTTTTGGGAAGTTCAATTAGGAATACCACACCCGGCA-GGGTTAAA
AAAGAAAAAATCAGTAACAGTACTAGATGTGGGGGATGCATATTTTTCAGTTCCCTTAGA
TAAGGAGTTTAGGAAGTACACTGCATTCACCATACCTAGTGTCAACAATGAGACACCAGG
AATTAGATATCAGTACAATGTGCTTCCACAGGGATGGAAAGGATCACCAGCAATATTCCA
GTGTAGCATGACAAAAATCTTAGAGCCCTTTAGAGCAAAAAACCCAGAAATGGTTATATA
TCAATACATGGATGATCTGTATGTAGGGTCTGACTTAGAAATAGGGCAGCATAGGACAAA
AATAGAGGAGTTAAGAGAACACCTGTTGAGATGGGGATT---------------------
------------------------------------------------------------
------------------------------------------------------------
------------------------------------------------------------
------------------------------------------------------------
------------------------------------------------------------
------------------------------------------------------------
----------------------------------------------------------
>F2.ES.2008.08SP513399.JX428554
CCTCAAATCACTCTTTGGCAACGACCCTTAGTCACAATAAGAGTAGGGGGGCAACTAAGG
GAGGCTTTATTAGAYACAGGAGCAGATGATACAGTATTAGAAGACATAGATTTACCAGGA
AAATGGAAACCAAGAATGAKAGGGGGAATTGGAGGTTTTATCAAAGTGAAACAGTATGAT
CAAATACCCAKAGAAATTTGTGGAAGAAAAGCTAKAGGTACAGTATTAGTAGGACCTACC
CCTGTCAACATAATTGGAAGAAATCTGTTGACTCAGGTTGGGTGCACTTTAAATTTTCCA
ATTAGTCCCATTGAAACTGTACCAGTAAAACTAAAGCCAGGAATGGATGGCCCAAAGGTT
AAACAATGGCCACTGACAGAAGAAAAAATAAAAGCGCTAACAGAAATTTGTACAGARATG
GAAAAGGAAGGAAAAATTTCAAAAATTGGGCCAGAAAATCCATACAATACTCCAGTATTT
GCCATAAAGAAAAAGGACAGTACTAAATGGAGAAAATTAGTGGATTTCAGAGAACTTAAT
AAAAGAACCCAAGATTTTTGGGAGGTTCAATTAGGAATACCACACCCGGCA-GGATTAAA
AAAGAAAAAATCAGTAACAGTACTAGATGTGGGGGATGCATATTTTTCAGTTCCCTTAGM
TAAGGAATTCAGGAAGTACACTGCATTCACCATACCTAGTGTCAACAATGAGACACCAGG
AATTAGATATCAGTACAATGTGCTTCCACAGGGATGGAAAGGATCACCAGCAATATTCCA
GTGTAGCATGACAAAAATCTTAGAKCCCTTTAGACAARAAAACCCAGAAATGGTTATCTA
TCAATACATGGATGATCTGTATGTAGGGTCTGACTTAGAAATAGGGCAGCATAGGGCAAA
AATAGAGGAGTTAAGAGAACACCTATTGAAATGGGGATT---------------------
------------------------------------------------------------
------------------------------------------------------------
------------------------------------------------------------
------------------------------------------------------------
------------------------------------------------------------
------------------------------------------------------------
----------------------------------------------------------
>K.CM.1996.96CM-MP535.AJ249239
CCTCAAATCACTCTTTGGCAACGACCCATTGTCACAATAAAAGTAGGGGGACAGTTAAGA
GAAGCTCTATTAGATACAGGAGCAGATGATACAGTATTAGAAGAAATAAATTTGCCAGGA
AAATGGAAACCAAAAATGATAGGGGGAATTGGAGGTTTTATCAAAGTAAGACAATATGAT
CAAGTACTTATAGAAATTTGTGGACAAAAGGCTATAGGTACAGTATTAGTAGGACCTACA
CCTGTCAACATAATTGGACGAAACCTGTTGACTCAGATTGGTTGTACTTTAAATTTTCCA
ATTAGTCCTATTGAAACTGTACCAGTAAAATTAAAGCCAGGAATGGATGGCCCAAAGGTT
AAACAATGGCCATTAACAGAAGAAAAAATAAAAGCATTAACAGAAATTTGTACAGAAATG
GAAAAAGAAGGAAAAATTTCAAAAATTGGGCCTGAGAATCCATATAACACTCCAGTGTTT
GCCATAAAGAAAAAAGACAGTACTAAATGGAGAAAATTAGTAGATTTTAGAGAACTCAAT
AAAAGAACTCAAGACTTCTGGGAAGTTCAATTAGGAATACCACATCCAGCA-GGATTAAA
AAAGAAAAAATCAGTAACAGTACTGGATGTGGGGGATGCATATTTTTCAGTCCCTTTAGA
TAAAGACTTCAGGAAGTATACTGCATTCACTATACCTAGTATTAACAATGAAACACCAGG
GGTTAGATATCAGTACAATGTGCTACCACAAGGATGGAAAGGATCACCAGCAATATTCCA
ACATAGCATGACAAAAATCTTAGAGCCCTTTAGAATAAAAAATCCAGAAATGGTTATATA
CCAATACATGGATGATTTATATGTAGGGTCTGACTTAGAAATAGGGCAACCTAGAACAAA
AATAGAGGAACTAAGAGAACATCTATTGAAATGGGGATT---------------------
------------------------------------------------------------
------------------------------------------------------------
------------------------------------------------------------
------------------------------------------------------------
------------------------------------------------------------
------------------------------------------------------------
----------------------------------------------------------
>L.CD.1990.90CD121E12.AF457101
CCTCAAATCACTCTTTGGCAGCGACCCCTTGTTACAGTAAAAATAGGGGGACAGCTAAAA
GAAGCTCTATTAGATACAGGAGCAGATGATACAGTAGTAGAAGAAATGACTTTGCCAGGA
AAATGGAAACCAAAAATGATAGGGGGAATTGGAGGTTTTATCAAAGTAAGACAGTATGAT
CAAATACTCATAGAAATTTGTGGAAAAAGGGCTATAGGTACAGTACTAGTAGGGCCTACA
CCTGTCAACATAATTGGAAGAAATATGTTAACTCAGATTGGTTGCACTTTAAATTTTCCA
ATCAGTCCTATTGAAACTGTACCAGTAAAATTAAAGCCAGGAATGGATGGCCCAAAGGTA
AAACAATGGCCATTAACAGAAGAAAAGATAAAAGCATTAACAGAAATTTGTACAGAAATG
GAAAAAGAAGGAAAAATTTCAAAAATTGGGCCTGAAAATCCATACAACACTCCAGTATTT
GCTATAAAAAAGAAGGACAGTACTAAATGGAGAAAATTAGTAGATTTCAGAGAACTCAAT
AAAAGAACTCAAGATTTCTGGGAAGTTCAGTTAGGAATACCACACCCAGCA-GGGTTAAA
AAAGAAAAAATCAGTAACAGTACTGGATGTGGGAGATGCATATTTTTCAGTCCCGTTAGA
TGAAAATTTCAGGAAATATACTGCCTTCACCATACCTAGTATAAATAATGAGACACCAGG
GATTAGATATCAGTACAATGTGCTTCCACAGGGATGGAAAGGATCACCATCAATATTCCA
GAGTAGCATGACAAAAATCTTAGAGCCCTTTAGGACAAAAAATCCAGAAATAGCTATCTA
CCAGTACATGGATGATTTGTATGTAGGCTCTGACTTAGAAATAGGGCAGCATAGAGCAAA
AATAGAGGAGTTGAGAGCTCATCTATTGAGGTGGGGATT---------------------
------------------------------------------------------------
------------------------------------------------------------
------------------------------------------------------------
------------------------------------------------------------
------------------------------------------------------------
------------------------------------------------------------
----------------------------------------------------------
>L.CD.1983.83CD003_Z3.AF286236
CCTCAAATCACTCTTTGGCAGCGACCCCTCGTTACAGTAAAAATAGGGGGACAGCTAAAA
GAAGCTCTATTAGATACAGGAGCAGATGATACAGTAGTAGAAGAAATGACTTTGCCAGGA
AAATGGAAACCAAAAATGATAGGGGGAATTGGAGGTTTTATCAAAGTAAGACAGTATGAT
CAAATACTCATAGAAATTTGTGGAAAGAAGGCTATAGGTACAGTATTAGTAGGACCTACA
CCTGTCAACATAATTGGAAGAAATATGTTGACTCAAATTGGTTGCACTTTAAATTTTCCA
ATTAGTCCTATTGAAACTGTACCAGTAAAATTAAAGCCAGGAATGGATGGCCCAAAGGTG
AAACAATGGCCATTGACAGAAGAAAAAATAAAAGCATTAACAGAAATTTGTCTAGAAATG
GAAAAGGAAGGGAAAATTTCAAAAATTGGGCCTGAAAATCCATACAACACTCCAGTATTT
GCTATAAAAAAGAAGGACAGTACTAAGTGGAGAAAATTAGTAGATTTCAGAGAACTCAAT
AAAAGGACTCAAGATTTCTGGGAAGTTCAATTAGGAATACCACACCCAGCA-GGGTTAAA
AAAGAAAAAATCAGTAACAGTACTGGATGTGGGAGATGCATATTTTTCAGTCCCGTTAGA
TGAAAATTTCAGGAAATATACTGCCTTCACCATACCTAGTATAAATAATGAGACACCAGG
GATTAGATATCAGTACAATGTGCTTCCACAGGGATGGAAAGGATCACCAGCAATATTCCA
GAGTAGCATGACAAAAATCTTAGAGCCCTTTAGAAAAGAAAATCCAGAGATAGTTATCTA
CCAATACATGGATGATTTGTATGTAGGCTCTGACTTAGAAATAGGGCAGCATAGAGCAAA
AATAGAGGAGTTGAGAGCTCATCTATTGAGATGGGGATT---------------------
------------------------------------------------------------
------------------------------------------------------------
------------------------------------------------------------
------------------------------------------------------------
------------------------------------------------------------
------------------------------------------------------------
----------------------------------------------------------
>A1.UG.1992.UG029.AB098333
CCTCAAATCACTCTTTGGCAACGACCCCTTGTCACAGTAAAAATAGGAGGGCAGCTAAAA
GAAGCTCTATTAGATACAGGAGCAGATGATACAGTATTAGAAGATATAAATTTGCCAGGA
AAATGGAAACCCAAAATAATAGGGGGAATTGGAGGTTTTATCAAAGTAAAACAGTATGAT
CAGATACTTATAGAAATTTGTGGAAAAAAGGCTATAGGTACAGTATTAGTAGGACCTACA
CCTGTCAACATAATTGGAAGAAATATGTTGACCCAGATTGGTTGTACTTTAAATTTTCCA
ATTAGTCCTATTGAGACTGTACCAGTAACATTAAAACCAGGAATGGATGGGCCAAAGGTT
AAACAATGGCCATTGACAGAAGAAAAAATAAAAGCATTAACAGAAATTTGTACAGAGATG
GAAAAGGAAGGAAAAATCTCAAGAATTGGGCCTGAAAATCCATACAATACACCAGTATTT
GCTATAAAGAAAAAAGACAGTACTAAATGGAGGAAATTAGTAGATTTCAGAGAGCTCAAT
AAAAGAACCCAAGACTTTTGGGAAGTTCAATTAGGAATACCGCATCCAGCA-GGTTTGAA
AAAGAAAAAATCAGTGACAGTACTAGATGTGGGGGACGCATATTTTTCAGTTCCCTTAGA
TGAAAGCTTTAGAAAGTATACTGCATTCACCATACCTAGTACAAACAATGAGACACCAGG
AATCAGGTATCAGTACAATGTGCTTCCACAGGGATGGAAAGGATCACCGGCAATATTCCA
GAGTAGCATGACAAAAATCTTAGAGCCCTTTAGGTTAAAAAATCCAGAAATAATTATCTA
TCAATACATGGATGACTTGTATGTAGGATCTGATTTAGAAATAGGGCAGCATAGAACAAA
AATAGAGGAGTTAAGAGCTCATCTATTGAGCTGGGGGTT---------------------
------------------------------------------------------------
------------------------------------------------------------
------------------------------------------------------------
------------------------------------------------------------
------------------------------------------------------------
------------------------------------------------------------
----------------------------------------------------------
>A1.UG.1992.UG029.AB098332
CCTCAAATCACTCTTTGGCAACGACCCCTTGTCACAGTAAAAATAGGAGGGCAGCTAAAA
GAAGCTCTATTAGATACAGGAGCAGATGATACAGTATTAGAAGATATAAATTTGCCAGGA
AAATGGAAACCCAAAATAATAGGGGGAATTGGAGGTTTTATCAAAGTAAAACAGTATGAT
CAGATACTTATAGAAATTTGTGGAAAAAAGGCTATAGGTACAGTATTAGTAGGACCTACA
CCTGTCAACATAATTGGAAGAAATATGTTGACCCAGATTGGTTGTACTTTAAATTTTCCA
ATTAGTCCTATTGAGACTGTACCAGTAACATTAAAACCAGGAATGGATGGGCCAAAGGTT
AAACAATGGCCATTGACAGAAGAAAAAATAAAAGCATTAACAGAAATTTGTACAGAGATG
GAAAAGGAAGGAAAAATCTCAAGAATTGGGCCTGAAAATCCATACAATACACCAGTATTT
GCTATAAAGAAAAAAGACAGTACTAAATGGAGGAAATTAGTAGATTTCAGAGAGCTCAAT
AAAAGAACCCAAGACTTTTGGGAAGTTCAATTAGGAATACCGCATCCAGCA-GGTTTGAA
AAAGAAAAAATCAGTGACAGTACTAGATGTGGGGGACGCATATTTTTCAGTTCCCTTAGA
TGAAAGCTTTAGAAAGTATACTGCATTCACCATACCTAGTACAAACAATGAGACACCAGG
AATCAGGTATCAGTACAATGTGCTTCCACAGGGATGGAAAGGATCACCGGCAATATTCCA
GAGTAGCATGACAAAAATCTTAGAGCCCTTTAGGTTAAAAAATCCAGAAATAATTATCTA
TCAATACATGGATGACTTGTATGTAGGATCTGATTTAGAAATAGGGCAGCATAGAACAAA
AATAGAGGAGTTAAGAGCTCATCTATTGAGCTGGGGGTT---------------------
------------------------------------------------------------
------------------------------------------------------------
------------------------------------------------------------
------------------------------------------------------------
------------------------------------------------------------
------------------------------------------------------------
----------------------------------------------------------
>H.ES.2010.10SP5271-28002029.JX428572
CCTCAAATCACTCTTTGGCAACGACCCCTTGTCACAGTAAAAATAGAGGGACAGCTAARG
GAAGCTCTATTAGATACAGGAGCAGATGATACAGTAATAGAAGAAATCAATTTGTCAGGA
AGATGGAAACCAAAAATGATAGGRGGAATTGGAGGTTTTATAAAAGTAAAACAGTATGAG
CAAGTAACCATAGAAATCTGTGGGAAAAAGGCTATAGGTRCAGTGTTRGTAGGACCTACA
CCTATCAATATAATTGGAAGGAATATGTTGACTCAAATTGGTTGCACTTTAAATTTTCCA
ATTAGTCCTATTGACACTGTACCAGTAACATTAAAGCCAGGAATGGATGGCCCAAAGGTT
AAACAATGGCCATTGACAGAAGAAAAAATAAAAGCATTAACAGAAATTTGTARAGAAATG
GAAAAAGAAGGGAAAATTTCAAAAATTGGGCCTGAGAATCCATACAACACTCCAATATTT
GCCATAAAAAAGAAGGATAGTACRAAATGGAGAAAATTAGTGGATTTCAGAGAACTCAAT
AAAAGAACTCAAGACTTCTGGGAAGTTCAGTTAGGAATACCACATCCAGCR-GGGTTAAA
AAAGAAAAAATCAGTATCAGTACTGGATGTGGGGGATGCATATTTTTCAGTTCCTTTATA
TGAAGGCTTCAGGAAATATACTGCATTCACCATACCTAGTATAAACAATGAGAAGCCAGG
GGTTAGATATCAGTAYAATGTGCTTCCACAGGGATGGAAAGGATCACCRGCGATATTCCA
GKATAGCATGACAAAAATCTTAGAGCCCTTCAGAAAACAAAATCCTGACATAGTTATTTA
CCAATACATGGATGATTTGTATGTAGGATCTGACTTAGAAATAGGGCAACATAGAACAAA
AATAGAGGAGTTAAGAGCTCATTTGTTGAGGTGGGGATT---------------------
------------------------------------------------------------
------------------------------------------------------------
------------------------------------------------------------
------------------------------------------------------------
------------------------------------------------------------
------------------------------------------------------------
----------------------------------------------------------
>H.ES.2007.07SP4186983.JX428565
CCTCAAATCACTCTTTGGGAACGACCCCTTGTCACAATAAAAGTGGAGGGACAGTTAAAA
GAAGCTCTATTAGATACAGGAGCAGATGATACAGTATTAGAAGAAATMAATTTGTTAGGA
AGATGGAAACCAAAAATGATAGGAGGAATTGGAGGTTTTATAAAAGTAAGACAATATGAG
CAAGTAACCATAGAAATTTGTGGAAAAAAGGCTATAGGTACAGTGTTAGTAGGACCTACA
CCTATCAATATAATTGGAAGGAATATATTGACTCAAATTGGTTGCACTTTAAATTTTCCA
ATAAGTCCTATTGACACTGTACCAGTAGTATTAAAGCCAGGAATGGATGGCCCAAAGGTT
AAACAATGGCCATTGACAGAAGAAAAAATAAAAGCATTAACAGAAATTTGTATGGAAATG
GAAAAAGAAGGGAAAATTTCAAAAATTGGGCCTGAGAATCCATACAACACTCCAATATTT
GCCATAAAAAAGAAGGACAGTACTAAATGGAGAAAATTAGTGGATTTCAGAGAACTTAAT
AAAAGAACTCAAGACTTCTGGGAAGTTCAGTTAGGAATACCACATCCAGCG-GGGTTAAA
AAAGAAAAAATCAGTATCAGTACTGGATGTGGGGGATGCATAYTTTTCAGTTCCTCTATA
TGAAGGCTTCAGGAAGTATACTGCATTCACCATACCTAGTATAAACAATGAGACACCAGG
GATTAGATATCAGTATAATGTACTGCCACAGGGATGGAAAGGATCACCGGCAATATTCCA
GCATAGCATGACAAAAATCTTAGAGCCCTTCAGAAAACAAAATCCTGACATTGTTATTTA
TCAATACATGGATGATTTGTATGTAGGATCTGACTTAGAAATAGGGCAACATAGAGCAAA
AATAGAGGAGTTGAGAGCTCATTTGTTGAGGTGGGGATT---------------------
------------------------------------------------------------
------------------------------------------------------------
------------------------------------------------------------
------------------------------------------------------------
------------------------------------------------------------
------------------------------------------------------------
----------------------------------------------------------
>C.ET.2003.ETH_G_260.AB285843
CCTCAAATCACTCTTTGGCAACGACCCCTTGTCACAATAAAAGTAGGGGGACAGTTAAAG
GAGGCTCTCTTAGACACAGGAGCAGATGATACAGTATTAGAAGAAATAAATTTGCCAGGA
AAATGGAAACCAAAAATGATAGGAGGAATTGGAGGTTTTATTAAAGTAAGACAGTATGAT
CAAATACTTATAGAAATTTGTGGGAAAAARGCTATAGGTACAGTATTAGTAGGGCCTACA
CCTGTCAACATAATTGGAAGAAAYRTGTTGACTCAACTTGGATGYACACTAAATTTTCCA
ATTAGTCCYATTGAAACTGTACCAGTRAAATTAAAGCCAGGAATGGATGGCCCAAAAGTC
AAACAATGGCCATTGACAGAAGAGAAAATAAAAGCATTAACAGCAATTTGTGAAGAAATG
GAGARGGAAGGAAAAATTTCAAAGATTGGGCCTGAAAACCCATATAACACACCAGTATTT
GCCATAAAAAAGAAGGACAGTACTAAGTGGAGGAAATTAGTAGATTTCAGGGAACTCAAT
AAAAGAACTCAAGACTTTTGGGAAGTCCAATTAGGGATACCWCACCCAGCA-GGATTAAA
AAAGAARAAATCAGTAACAGTACTGGATGTGGGGGATGCATATTTCTCAGTTCCTYTAGA
TRAAGAYTTCAGGAAATATACTGCATTYACCATACCTAGTATAAACAATGAAACACCAGG
GATTAGATATCAATATAATGTGCTTCCACAGGGATGGAAAGGATCACCAGCAATATTCCA
GAGTAGCATGACAAAAATYTTAGAGCCTTTTAGGACAMAAAACCCAGAAATAGTTATCTA
TCAATATATGGATGACTTGTATGTAGGTTCTGACTTAGAAATAGGGCAACATAGAACAAA
AATAGARGAATTAAGAGARCATYTATTGAAGTGGGGRTT---------------------
------------------------------------------------------------
------------------------------------------------------------
------------------------------------------------------------
------------------------------------------------------------
------------------------------------------------------------
------------------------------------------------------------
----------------------------------------------------------
>C.ET.2003.ETH_G_258.AB285842
CCTCAAATCACTCTTTGGCAGCGACCCCTTGTYACAATAARAGTAGGGGGACAGCTAAAG
GAGGCTCTCTTAGACACAGGAGCAGATGATACAGTATTAGAAGAAATAAATTTGCCAGGA
AAATGGAAACCAAAAATGATAGGRGGAATTGGAGGTTTTATTAAAGTAAGACAGTATGAT
CAAATAGYCATAGAAATTTGTGGGAAAAAGGCTATAGGTACAGTAYTAGTAGGACCCACA
CCTGTCAACATAATTGGAAGAAATATGTTGACTCAGCTTGGATGTACATTAAATTTTCCA
ATTAGTCCCATTGAAACTGTACCAGTAAAATTAAAGCCAGGAATGGATGGCCCAAAGGTT
AAACAATGGCCATTRACAGAAGAGAAAATAAAAGCATTAACAGAGATTTGTGAAGAGATG
GAGAAGGARGGAAAAATTTCAARAATTGGGCCTGAAAATCCATATAACACTCCARTATTT
GCCATAARAAAGAARGACAGTACTAAGTGGAGAAAATTAGTAGATTTYAGGGAACTCAAT
AAAAGAACTCAAGACTTTTGGGAAGTTCAATTAGGGATACCACACCCATCA-GGGTTRAA
RAAGAAAAAATCAGTGACAGTACTGGATGTGGGRGATGCATATTTCTCRGTTCCTTTAGA
TGAAARYTTCAGGAARTATACTGCATTCACCATACCTAGTACAAACAATGAAACACCAGG
GGTTAGGTATCAATATAATGTGCTWCCRCAGGGATGGAAAGGATCACCATCMATATTCCA
GAGTAGCATGACAAAAATCTTAGAGCCCTTTAGAGCAMRRAAYCCAGAAATAGTTATCTA
TCAATATATGGATGACTTGTATGTAGGATCTGACTTAGAAATAGGGCAACATAGAGCAAA
AATAGAGGAAYTAAGAGAACATCTGTTGAAGTGGGGGTT---------------------
------------------------------------------------------------
------------------------------------------------------------
------------------------------------------------------------
------------------------------------------------------------
------------------------------------------------------------
------------------------------------------------------------
----------------------------------------------------------
>F1.BR.2015.PWUD018AP.MN528227
CCTCAAATCACTCTTTGGCAACGACCAATAGTCACAATAAAAGTAGGGGGACAGTTAAAA
GAAGCTCTCTTAGATACAGGAGCAGATGATACAGTACTAGAAGACATAGATTTGCAAGGA
AAATGGAAACCAAAAATGATAGGGGGAATTGGAGGATTTATCAAAGTAAAACAGTATGAT
AACATACTCATAGACATTTGTGGACACAAGGCTATAGGTACAGTGTTAGTGGGACCCACG
CCTGTCAACATAATTGGAAGGAATATGTTGACTCAACTTGGTTGTACTTTAAATTTTCCA
ATTAGTACTATTGAAACTGTACCAGTAAAATTGAAGCCAGGAATGGATGGTCCAAAGGTT
AAACAATGGCCATTGACAGAAGAAAAAATAAAAGCATTATCAGAAATATGTAATGAAATG
GAAAAGGAAGGAAAAATTTCAAAAATTGGACCTGAAAATCCATACAATACTCCAATATTT
GCTATAAAGAAAAAAGATAGTACTAAATGGAGGAAATTAATAGATTTCAGAGAACTTAAT
AAAAGAACTCAAGATTTTTGGGAGATTCAATTAGGAATACCACACCCTGCA-GGGTTAAA
AAAGAATAAGTCAGTAACAGTACTGGATGTGGGGGACGCATATTTTTCAGTTCCTTTAGA
TAAGGAGTTTAGGAAGTACACTGCATTCACCTTACCTAGTGTCAATAATGAGACACCAGG
AGTTAGGTACCAGTACAATGTGCTTCCACAGGGATGGAAAGGATCACCAGCAATATTCCA
ACATAGCATGACAAGAATCTTAGCTCCCTTTAGAGCAAAAACCCCAGACATAGTTATCTA
CCAATAYGTGGATGATTTATATGTAGGGTCTGACTTAGAAATAGGGCAGCATAGGACAAA
AATAGAGGAGTTAAGAGGACATCTACTGAAATGGGGATT---------------------
------------------------------------------------------------
------------------------------------------------------------
------------------------------------------------------------
------------------------------------------------------------
------------------------------------------------------------
------------------------------------------------------------
----------------------------------------------------------
>J.CD.2008.DRC580.MN179093
CCTCAAATCACTCTTTGGCAACGACCCCTCGTCACAATAAGAGTAGGGGGGCAGTTAAAG
GAAGCCCTATTAGATACAGGRGCAGATGATACAGTATTAGAAGATATAGAATTGCCAGGA
AAGTGGAAACCAAAAATGATAGGGGGAATTGGAGGTTTTATCAAAGTAAAGCARTATAAT
GATATACTCATAGAAATTGAAGGAAAAAAGGCTATAGGTACAGTATTAGTAGGACCTACA
CCTGTCAACATAATTGGGAGGAACATGTTGACTCAACTTGGTTGTACTTTAAATTTTCCA
ATTAGTCCTATTGARACTGTACCAGTAARATTAAAGCCAGGAATGGATGGCCCAAAAGTT
AAACAATGGCCATTGACAGAAGAAAAAATAAAAGCATTAACACAAATTTGTGCAGAAATG
GAAGCGGAAGGAAAAATTTCAAAAATTGGGCCTGAAAATCCATATAACACTCCAGTGTTT
GCAATAAAGAAAAAAGACAGTACTAAATGGAGAAAATTAGTAGATTTTAGAGAACTCAAT
AAAAGAACYCAAGACTTCTGGGAGGTTCAATTAGGAATACCACACCCGGCA-GGGTTAGA
AAAGAAAAAATCAGTAACAGTACTAGATGTGGGGGATGCATATTTTTCAGTHCCTTTAYA
TGAAGACTTCAGGAAGTACACTGCATTCACTATACCTAGTATAAACAATGAGACACCAGG
AGTTAGATATCAGTACAATGTGCTACCACAGGGATGGAAAGGATCACCAGCAATATTCCA
GTGTAGCATGACAAAAATCTTAGAGCCTTTTAGAACAAAAAACCCAGAAWTAGTTATCTA
CCAGTACATGGATGACCTGTATGTGGGATCTGACTTGGAAATAGAACAGCATAGAACAAA
AATAGAAGAGTTGAGGCAGCACCTATTGAAGTGGGGATT---------------------
------------------------------------------------------------
------------------------------------------------------------
------------------------------------------------------------
------------------------------------------------------------
------------------------------------------------------------
------------------------------------------------------------
----------------------------------------------------------
>J.CD.2008.DRC491.MN179066
CCTCAAATCACTCTTTGGCAGCGACCCCTCGTCACAGTAARATTAGGGGGGCAGCTGAGG
GAAGCTCTATTGGATACAGGAGCAGATGATACAGTATTCGAAGAAATAGATTTGCCAGGR
AAATGGAAACCAAAAATGATAGGGGGAATTGGAGGTTTTATCAAAGTAAGACAATATAAT
GAGGTACCCATAGAAATTGAGGGAAAAAAGGCTATAGGTACAGTRTTAGTAGGACCTACA
CCWGTCAACATAATTGGAAGRAACATGTTGACTCAGCTTGGTTGTACTTTAAATTTTCCA
ATCAGTCCTATTGAAACTGTACCAGTAAAATTAAAGCCAGGAATGGATGGCCCAAAAGTT
AAACAATGGCCATTGACAGAAGAAAAAATAAAAGCATTAACACAAATTTGTGAAGATATG
GAAAAGGAAGGAAAAATTTCAAAAATTGGGCCTGAAAATCCATATAACACTCCAGTATTT
GCCATAAAGAAAAAGGACAGTACTAAATGGAGAAAATTAGTAGATTTTAGAGARCTCAAT
AAAAGAACTCAAGACTTCTGGGAAGTYCAATTAGGGATACCACATCCAGCA-GGGTTAAA
AAAGAAAAAATCAGTAACAGTACTGGATGTGGGGGATGCATACTTTTCAGTCCCTTTGTA
TGAAGACTTCAGGAAGTACACTGCATTCACTATACCTAGTACAAACAATGAAGCACCAGG
GGTCAGATATCAGTACAATGTGCTACCACAGGGATGGAAAGGATCACCAGCAATATTCCA
GTGTAGCATGACAAAAATYTTAGAACCTTTTAGAATAAAAAACCCAGACATAGTYATCTA
CCAGTACATGGATGACTTGTATGTGGGATCTGATTTGGAAATAGAACAGCAYAGAACAAA
AATAGAGGAGCTGAGAGAGCAYCTCTTAAAGTGGGGGTT---------------------
------------------------------------------------------------
------------------------------------------------------------
------------------------------------------------------------
------------------------------------------------------------
------------------------------------------------------------
------------------------------------------------------------
----------------------------------------------------------
>G.US.2016.00926_PH331_W17_5HG17_BAR32_Seq1_Phase0_NumReads496.MT308221
CCTCAAATCACTCTTTGGCAACGACCCCTGGTCACAGTAAGAATAGGAGGACAGCTAATA
GAAGCCCTATTAGACACAGGAGCAGATGATACAGTATTAGAACAAATAGATTTACCAGGA
AAATGGAAACCAAAAATGATAGGGGGAATTGGAGGATTTATCAAAGTAAAACAGTATGAG
CAAATACCTATAGAAATTGAGGGGAAAAAGGCTATAGGGACAGTATTAATAGGACCTACA
CCTATCAACATAATTGGAAGAAATATGTTGACCCAGATTGGTTGTACTTTAAACTTTCCA
ATTAGTCCTATTGAAACTGTACCAGTAAAATTAAAGCCAGGAATGGATGGCCCAAAGGTT
AAACAATGGCCATTGACAGAAGAGAAAATAAAAGCATTAACAGAAATTTGTACAGAAATG
GAAAAGGAAGGGAAAATTTCAAAAATTGGGCCTGAAAATCCATACAACACTCCAATATTT
GCCATAAAGAAAAAAGACAGCACTAAATGGAGAAAATTGGTAGATTTCAGAGAGCTCAAT
AAAAGAACTCAGGACTTCTGGGAGGTCCAATTAGGTATACCTCATCCCGCA-GGGTTAAA
AAAGAAAAAGTCAGTAACAGTACTAGATGTGGGAGACGCATATTTTTCAGTTCCCTTATA
TGAAGACTTTAGAAAGTATACTGCATTCACTATACCCAGTAGAAACAATGAGACACCAGG
AATGAGGTATCAGTACAATGTGCTTCCACAGGGATGGAAAGGATCACCAGCAATATTTCA
GAGTAGCATGACAAAAATTTTAGAGCCCTTTAGAACAAGAAATCCAGAGCTGGTGATCTA
CCAATATATGGATGATCTATATGTAGGATCTGACTTAGAAATAGGGCAGCATAGAGCAAA
AATAGAGGAGTTAAGAGCACACCTACTGAAATGGGGATT---------------------
------------------------------------------------------------
------------------------------------------------------------
------------------------------------------------------------
------------------------------------------------------------
------------------------------------------------------------
------------------------------------------------------------
----------------------------------------------------------
>G.US.2016.00926_PH331_W16_5HG17_BAR29_Seq1_Phase0_NumReads491.MT308220
CCTCAAATCACTCTTTGGCAACGACCCCTGGTCACAGTAAGAATAGGAGGACAGCTAATA
GAAGCCCTATTAGACACAGGAGCAGATGATACAGTATTAGAACAAATAGATTTACCAGGA
AAATGGAAACCAAAAATGATAGGGGGAATTGGAGGATTTATCAAAGTAAAACAGTATGAG
CAAATACCTATAGAAATTGAAGGGAAAAAGGCTATAGGGACAGTATTAGTAGGACCTACA
CCTATCAACATAATTGGAAGAAATATGTTGACCCAGATTGGTTGTACTTTAAATTTTCCA
ATTAGTCCTATTGAAACTGTACCAGTAAAATTAAAGCCAGGAATGGATGGCCCAAAGGTT
AAACAATGGCCATTGACAGAAGAGAAAATAAAAGCATTAACAGAAATTTGTACAGAAATG
GAAAAGGAAGGGAAAATTTCAAAAATTGGGCCTGAAAATCCATACAACACTCCAATATTT
GCCATAAAGAAAAAAGACAGCACTAAATGGAGAAAATTGGTAGATTTCAGAGAGCTCAAT
AAAAGAACTCAGGACTTCTGGGAGGTCCAATTAGGTATACCTCATCCCGCA-GGGTTAAA
AAAGAAAAAGTCAGTAACAGTACTAGATGTGGGAGACGCATATTTTTCAGTTCCCTTATA
TGAAGACTTTAGAAAGTATACTGCATTCACTATACCCAGTAGAAACAATGAGACACCAGG
AATGAGGTATCAGTACAATGTGCTTCCACAGGGATGGAAAGGATCACCAGCAATATTTCA
GAGTAGCATGACAAAAATTTTAGAGCCCTTTAGAACAAGAAATCCAGAGCTGGTGATCTA
CCAATATATGGATGATCTATATGTAGGATCTGACTTAGAAATAGGGCAGCATAGAGCAAA
AATAGAGGAGTTAAGAGCACATCTACTGAAATGGGGATT---------------------
------------------------------------------------------------
------------------------------------------------------------
------------------------------------------------------------
------------------------------------------------------------
------------------------------------------------------------
------------------------------------------------------------
----------------------------------------------------------
>39_BF1.US.2010.HIVST-017622.JX460437
CCTCAAATCACTCTTTGGCAACGACCARTAGTCACAGTAAAGGTAGGGGGGCARCTAAGA
GAAGCTCTATTAGATACAGGAGCAGATGATACAATATTTGAAGACATAAATTTGCCAGGA
AGATGGAAACCAAARATAATAGGGGGAATTGGAGGTTTTATGARAGTAAAAGAGTATSAA
CAGGTACCTGTAGAATTTTGTGRACACAAAGTTATTGGTACAGTATTAGTAGGACCTACA
CCTACCAACGTAATTGGAAGAAATCTRATGACTCAAATTGGTTGYACTTTAAAYTTYCCC
ATTAGTCCTATTGAAACTGTACCAGTAAAATTGAAGCCAGGAATGGATGGCCCAAAAGTT
AAACAATGGCCATTGACAGAAGAAAARATAAAAGCATTAACAGAAATTTGYACAGAATTG
GAAAAGGACGGAAAAATTTCAAGAATTGGGCCTGAAAATCCATACAATACTCCCATATTT
GCCATAAAGAAAAAGAACAGTGARAAATGGAGAAAATTAGTAGATTTCAGAGAACTTAAT
AAGAGAACTCAAGACTTCTGGGAAGTTCARTTRGGAATACCACATCCCTCA-GGGTTAAA
AAAGAAAAAATCAGTAACAGTACTGGATGTGGGTGATGCATATTTTTCARTTCCCTTAGA
TGAAAACTTCAGGAAGTATACTGCATTYACTATACCTAGTATAAAYAATGAGACACCAGG
GRTTAGRTATCARTACAATGTGCTTCCACAGGGATGGAAAGGATCACCAGCAATATTCCA
AGATAGCATGACAAGAATYTTAGAGCCTTTTAGAAAACAAAATCCAGACATGGTCATCTA
TCAATACGTGGATGATTTGTATGTAGGRTCTGACTTRGARATAGGACAGCACAGAACAAA
AATAGAGGAAYTGAGAGAACACCTGTGGARGTGGGGATT---------------------
------------------------------------------------------------
------------------------------------------------------------
------------------------------------------------------------
------------------------------------------------------------
------------------------------------------------------------
------------------------------------------------------------
----------------------------------------------------------
>39_BF1.US.2010.HIVST-018368.JX460470
CCTCAGATCACTCTTTGGCAACGACCCCTCGTCACAATAAAGATAGGGGGACAAACAAGG
GAAGCTCTACTAGATACAGGAGCAGATGACACAGTATTTGAAGAAATAAATTTGCCAGGG
AGATGGAAACCAAAATTGATAGGGGGAATTGGAGGTTTTGTCMAAGTAAAACAGTATGAT
CAAGTACCCATAGAAATCTGTGGGCATAAAGTTATTGGTACAGTATTAGTAGGACCTACA
CCTACCAACGTAATTGGAAGAAATCTATTGACTAAGATTGGTTGTACTTTAAATTTTCCC
ATTAGTCCTATTGAAACTGTACCAGTAAAATTAAAGCCAGGAATGGATGGCCCAAGAGTT
AAACAGTGGCCATTGACAGAAGAAAAAATAAAAGCATTAATAGAAATTTGTACAGAACTG
GAACAGGAAGGGAAGATTTCAAGAATTGGGCCTGAAAATCCATACAATACTCCAGTATTT
GCTATAAAGAAAAAGAACAGTACTAAATGGAGAAAAGTGACAGATTTCAGAGAGCTTAAT
AAAAGAACTCAAGACTTCTGGGAAGTTCAATTAGGAATACCACATCCTGCA-GGGATAAA
AAAGAAYAAATCAGTAACAGTACTGGATGTGGGTGATGCATATTTTTCAATTCCCTTATA
CGARGACTTCAGGAAGTATACTGCATTTACTATCCCTAGTATAAACAATGAGAAACCAGG
GATTAGATACATGTACAACGTGCTTCCACAGGGATGGAAAGGATCACCAGCAATATTTCA
ATGCAGCATGACAARAATCTTAGAACCTTTTAGAAAGCAAAATCCAGACATAGTTATCTA
TCAATACGTGGATGACTTGTATGTAGGATCTGATTTAGAAATAGAACAGCATAGAACAAA
AATAAAGGAACTGAGACAGCATCTGTGGAAGTGGGGATT---------------------
------------------------------------------------------------
------------------------------------------------------------
------------------------------------------------------------
------------------------------------------------------------
------------------------------------------------------------
------------------------------------------------------------
----------------------------------------------------------
>K.FR.2003.1182_48_3293_20030722.DQ878198
CCTCAAATCACTCTTTGGCAGCGACCCATAATTGAAGTAAAAGTAGGGGGACAGCTGATA
GAAGCTCTATTAGACACAGGAGCAGATGATACAGTATTAGAAAACATAGATTTGCCAGGA
AAATGGAAACCAAAAATAATAGGGGGAATTGGAGGTTTTGTCAAAGTAAGACAGTATGAT
CAGGTACCTATAGAAATTTGTGGAAAAARGGTTATAGGTTCAGTAGTGGTAGGACCTACA
CCTGCCAACATAATTGGAAGAAATATAATGAGTCAGATTGGCTGTACTTTAAATTTCCCC
ATTAGTCCTATTGAAACTGTACCAGTAAAATTGAAGCCAGGAATGGATGGCCCAAAGGTT
AAACAATGGCCATTRACAAAGGAAAAAATAGAAGCATTAACAGAAATTTGTAAAGAGTTG
GAACAGGAAGGAAAAATTTCAAAAATTGGGCCTGAAAATCCATATAATACTCCAATATTT
GCTATAAGGAAAAAGAACAGTACTAAATGGAGAAAAGTAGTAGATTTCAGAGAACTTAAT
AAAAGAACTCAAGACTTTTGGGAAGTCCAATTAGGAATACCACATCCTGGT-GGGTTAGA
AAAGAAAAAATCAGTAACAATATTGGATGTGGGGGATGCATATTTTTCAGTCCCTTTAGA
TAARGAGTTCAGGAAGTATACTGCATTCACTATACCCAGTATCAATAATGAGACACCAGG
GATWAGATATCAGTACAATGTGCTACCACAGGGATGGAAAGGATCACCAGCCATATTCCA
GAGTACCATGATAAAAATCTTAGAACCCTTTAGAACAAAAAATCCAGACATAGTTATATG
CCAATACGTGGATGATTTGTATGTAGGGTCAGACTTAGAAATAGRGCAGCACAGAGCAAA
AATAAAGGAACTAAGAGAGCATCTATGGAAATGGGGATT---------------------
------------------------------------------------------------
------------------------------------------------------------
------------------------------------------------------------
------------------------------------------------------------
------------------------------------------------------------
------------------------------------------------------------
----------------------------------------------------------
