# Supplementary material for: The Origin, Epidemiology, and Phylodynamics of Human Immunodeficiency Virus Type 1 CRF47_BF
Source: Front Microbiol. 2022 May 16;13:863123. doi: 10.3389/fmicb.2022.863123 (PMC9172993; doi:10.3389/fmicb.2022.863123)
Supplement: Supplementary file 5 [file Data_Sheet_5.FASTA]

>BF1.BR.-.RJ2_0062_P09.JQ238096
cctcaaatcactctttggcaacgacccctagtcacaataaaagtagggggacagataaag
gaagctctattggatacaggagcagatgatacagtattagaagacataaatttgccagga
aaatggaaaccaaaaatgatagggggaattggaggttttattaaagtaagacagtatgat
caaatacccatagaaatttgtggaaagaaagctataggtacagtattagtaggacctaca
cctgtcaacataattggaagaaatctgttgactcaaattggttgcactttaaattttccc
attagtcctattgaaactgtaccagtaaaattgaagccaggratggatggcccaaaggtc
aaacaatggccattgacggaagaaaaaataaaagcattaatagaaatctgtacagaaatg
gaaaaggaagggaaaatctcaaaaattgggcctgagaatccatacaatactccagtattt
gccataaagaaaaaagacagtactaaatggagaaaattagtagattttagagaacttaat
aaaagaactcaagatttttgggaggttcaattaggaataccgcatcctgcagggttaaga
aagaaaaaatcagtaacagtactagatgtgggwgatgcatatttttcagttcccttatat
gaagaattcaggaagtatactgcatttaccatacctagtataaacaatgagacaccaggg
attagatatcagtacaatgtacttccacagggatggaaaggatcaccatcaatatttcaa
agcagcatgacgaaaatcttagagccttttagaaaacagaatccagacatagtggtctat
caatacatggatgatttgtatgtaggatctgacttagaaatagggcagcatagaacaaaa
atagaggaactgagacaacatctcctgaaatggggatt----------------------
------------------------------------------------------------
------------------------------------------------------------
------------------------------------------------------------
------------------------------------------------------------
------------------------------------------------------------
------------------------------------------------------------
---------------------------------------------------------
>47_BF.ES.2007.4544MHDO2007.JF929086
cctcaaatcactctttggcaacgacccctagtcacagtaaaagtagggggacagataaag
gaagctctattagatacaggagcagatgatacagtattagaagaaataaatttgccagga
aaatggaaaccaaaaatgatagggggaattggaggttttatcaaagtaagacagtatgat
caaatactyrtagaaatttgtggaaagaaagctataggtacagtattagtaggacctaca
cctgtcaacataattggaagaaatctgttgactcaaattggttgcactttaaattttccc
attagtcctattgaaactgtaccagtaaaattgaagccaggaatggatggcccaaaggtc
aaacaatggccattaacggaagaaaaaatagaagcattaatagaaatctgtacagaaatg
gaaaaggaagggaaaatytcaaaaattgggcctgaaaatccatacaatactccagtattt
gccataaagaaaaargacagtactaaatggagaaaattagtagattttagagaacttaat
aaaagaactcaagatttttgggaggttcaattaggaataccgcaycctgcaggrttaaaa
aagaaaaaatcagtaacagtactagatgtgggagaygcatatttttcagttcccttatat
gaagaattcaggaagtatactgcatttaccatacctagtaaaaacaatgagacaccaggg
attagatatcagtacaatgtacttccacagggatggaaaggatcaccagcaatatttcaa
agcagcatgacgaraatcttagagccttttagaaaacagaatccagacatagtggtctat
caatacatggatgatttgtatgtaggatctgacttagaaataggkcagcatagaacaaaa
atagaggaactgagacaacatctactraaatggggatttaccacaccagacaaaaaacat
cagaaagaacctcccttcctttggatgggttatgaactacatcctgataaatggacagta
cagcctatagtgctgccagaaaaagacaactggactgtcaatgacatacagaagttagtg
ggaaaattgaattgggcaagtcagatttayccagggattaaagtaagacaattatgcaga
ctccttaggggaacyaaggcactaacagacatagtaccactaacaaaagaggcagagcta
gaactggcagaaaacagggaaatwttaaaagaaccagtacatggggtgtattatgaccca
tcaaaagacttaatagcagaaatacagaagcaggggcaaggc------------------
---------------------------------------------------------
>47_BF.ES.-.HIV07SP68-373893.EU255553.2(Brazilian)
---------actctttggcaacgacccctagtcacagtaaaagtagggggacagataaag
gaagctctattagatacaggagcagatgatacagtattagaaganataaatttgccagga
aaatggaaaccaaaaatgatagggggaattggaggttttatcaaagtaagacagtatgat
caaatactyatagaaatttgtggaaagaaagctataggtacagtattagtaggacctaca
cctgtcaacataattggaagaaatctgttgactcaaattggttgcactttaaattttnnn
nnnnnnnnnnnnnnnnnnnnnnnnnnnnnnnnnnnnnnnnnnnnnnnnnnnnnnnnnnnn
nnnnnnnnnnnnnnnnnnnnnnnnnnnnnnnnnnnnnnnnnnnnnnnntgtacagaaatg
gaaaaggaagggaaaatctcaaaaattgggcctgaaaatccatacaatactccagtattt
gccataaagaaaaaagacagtactaaatggagaaaattagtagattttagagaacttaat
aaaagaactcaagatttttgggaggttcaattaggaataccgcaycctgcagggttaaaa
aagaaaaaatcagtaacagtactagatgtgggagatgcatatttttcagttcccttatat
gaagaattcaggaagtatactgcatttaccatacctagtanaaacaatgagacaccaggg
attagatatcagtacaatgtacttccacagggatggaaaggatcaccagcaatatttcaa
agcagcatgacgaraatcttagagccttttagaaaacagaatccagacatagtgrtctat
caatacatggatgatttgtatgtaggatctgacttagaaatagggcagcatagaacaaaa
atagaggaactgagacaacatctactgaaatggggayttacyacaccagacaaaaaacat
cagaaagaacctcccttcctttggatgggttatgaactacatcctgataaatggacagta
cagcctatagtgctgcca------------------------------------------
------------------------------------------------------------
------------------------------------------------------------
------------------------------------------------------------
------------------------------------------------------------
---------------------------------------------------------
>47_BF.ES.2008.CRF47_BF_1053566270730142.MF403409
cctcagatcactctttggcaacgacccttagtcacagtaaaagtagggggacagatgaag
gaagctctattagatacaggagcagatgatacagtattagaagacataaatttgccagga
aaatggaaaccaaaaatgatagggggaattggaggttttatcaaagtaaaacagtatgat
caaatactcatagaaatttgtggaaagaaagctataggtacagtattagtaggacctaca
cctgtcaacataattggaagaaatctgttgactcaaattggttgcactttaaattttccc
attagtcctattgaaactgtaccagtaaaattgaagccaggaatggatggcccaaaggtc
aaacaatggccattaacggaagaaaaaataaaagcattaatagaaatctgtacagaaatg
gaaaaggaagggaaaatctcaaaaattgggcctgaaaatccatacaatactccagtattt
gccataaagaaaaaagacagtactaaatggagaaaattagtagattttagagaacttaat
aaaagaactcaagatttttgggaagttcaattaggaataccgcatcctgcagggttaaaa
aagaaaaaatcagtaacagtactagatgtgggagatgcatatttttcagttcccttatat
gaagcattcaggaagtatactgcatttaccatacctagtacaaacaatgagacaccaggg
attagatatcagtacaatgtacttccacaaggatggaaaggatcaccagcaatatttcaa
agcagcatgacgaaaatcttagagccttttagaaaacagaatccagacatagtggtctat
caatacatggatgatttgtatgtaggatctgacttagaaatagggcagcatagaacaaaa
atagaggaactgagacaacatctactgaaatggggacttactacaccagacaaaaaacat
cagaaagaacctcccttcctttggatgggttatgaactacatcctgataaatggacagta
cagcctatagtgctgccagaaaaggacaactggactgtcaatgacatacagaagttagtg
ggaaaattgaattgggcaagtcagatttacccagggattaaagtaagacaattatgcaga
ctccttaggggaaccaaggcactaacagacatagtatcactaacaaaagaggcagagcta
gaactggcagaaaacagggaaattttaaaagaaccagtacatggggtgtattatgaccca
tcaaaagacttaatagcagaaatacagaagcaggggcaaggc------------------
---------------------------------------------------------
>47_BF.ES.-.CRF47_BF_8012571667242874.MF403385
cctcagatcactctttggcaacgacccctagtcacagtaaaagtagggggacagatgaag
gaagctctattagatacaggagcagatgatacagtattagaagacataaatttgccagga
aaatggaaaccaaaaatgatagggggaattggaggttttatcaaagtaagacagtatgat
caaatactcatagaaatttgtggaaagaaagctataggtacagtattagtaggacctaca
cctgtcaacataattggaagaaatctgttgactcaaattggttgcactttaaattttccc
attagtcctattgaaactgtaccagtaaaattgaagccaggaatggatggcccaaaggtc
aaacaatggccattaacggaagaaaaaataaaagcattaatagaaatctgtacagaaatg
gaaaaggaagggaaaatctcaaaaattgggcctgaaaatccatacaatactccagtattt
gccataaagaaaaaagacagtactaaatggagaaaattagtagattttagagaacttaat
aaaagaactcaagatttttgggaggttcaattaggaataccgcatcctgcagggttaaaa
aagaaaaaatcagtaacagtactagatgtgggagatgcatatttttcagttcccttatat
gaagaattcaggaagtatactgcatttaccatacctagtacaaacaatgagacaccaggg
attagatatcagtacaatgtacttccacaaggatggaaaggatcaccagcaatatttcaa
agcagcatgacgagaatcttagagccttttagaaaacagaatccagacatagtggtctat
caatacatggatgatttgtatgtaggatctgacttagaaatagggcagcatagaacaaaa
atagaggaactgagacaacatttgctgaaatggggacttactacaccagacaaaaaacat
cagaaagaacctcccttcctttggatgggttatgaactacatcctgataaatggacagta
cagcctatagtgctgccagaaaaggacaactggactgtcaatgacatacagaagttagtg
ggaaaattgaattgggcaagtcagatttacccagggattaaagtaagacaattatgcaga
ctccttaggggaaccaaggcactaacagacatagtaccactaacaaaagaggcagagcta
gaactggcagaaaacagggaaattttaaaagaaccagtacatggggtgtattatgaccca
tcaaaagacttaatagcagaaatacagaagcaggggcaaggc------------------
---------------------------------------------------------
>47_BF.ES.2007.07SP57_378761.EU255542
cctcagatcactctttggcaacgacccttagtcacagtaaaagtagggggacagatgaag
gaagctctattagatacaggagcagatgatacagtattagaagacataaatttgccagga
aaatggaaaccaaaaatgatagggggaattggaggttttatcaaagtaagacagtatgat
caaatactcatagaaatttgtggaaagaaagctataggtacagtattagtaggacctaca
cctgtcaacataattggaagaaatctgttgactcaaattggttgcactttaaattttccc
attagtcctattgaaactgtaccagtaaaattgaagccaggaatggatggcccaaaggtc
aaacaatggccattaacggaagaaaaaataaaagcattaatagaaatctgtacagaaatg
gaaaaggaagggaaaatctcaaaaattgggcctgaaaatccatacaatactccagtattt
gccataaagaaaaaagacagtactaaatggagaaaattagtagattttagagaacttaat
aaaagaactcaggatttttgggaggttcaattaggaataccgcatcctgcaggattaaaa
aagaaaaaatcagtaacagtactagatgtgggagatgcatatttttcagttcccttatat
gaagaattcaggaagtatactgcatttaccatacctagtacaaacaatgagacaccaggg
attagatatcagtacaatgtacttccacaaggatggaaaggatcaccagcaatatttcaa
agcagcatgacgagaatcttagagccttttagaaaacagaatccagacatagtggtctat
caatacatggatgatttgtatgtaggatctgacttagaaatagggcagcatagaacaaaa
atagaggaactgagacaacatctactgaaatggggacttactacaccagacaaaaaacat
cagaaagaacctcccttcctttggatgggttatgaactacatcctgataaatggacagta
cagcctatagtgctgccagaaaaggacaactggactgtcaatgacatacagaagttagtg
ggaaaattgaattgggcaagtcagatttacccagggattaaagtaagacaattatgcaga
ctccttaggggaaccaaggcactaacagacatagtaccactaacaaaagaggcagagcta
gaactggcagaaaacagggaaattttaaaagaaccagtacatggggtgtattatgaccca
tcaaaagacttaatagcagaaatacagaagcaggggcagggc------------------
---------------------------------------------------------
>OK148959
cctcagatcactctttggcaacgacccctagtcacagtaaaagtagggggacagatgaag
gaagctctattagatacaggagcagatgatacagtattagaagacataaatttgccagga
aaatggaaaccaaaaatgatagggggaattggaggttttattaaagtaagacagtatgat
caaatactcatagaaatttgtggaaagaaagctataggtacagtattagtaggacctaca
cctgtcaacataattggaagaaatctgttgactcaaattggttgcactttaaattttccc
attagtcctattgaaactgtaccagtaaaattgaagccaggaatggatggcccaaaggtc
aaacaatggccattaacggaagaaaaaataaaagcattaatagaaatctgtacagaaatg
gaaaaggaagggaaaatctcaaaaattgggcctgaaaatccatacaatactccagtattt
gccataaagaaaaaagacagtactaagtggagaaaattagtagactttagagaacttaat
aaaagaactcaggatttttgggaagttcaattaggaataccgcatcctgcagggttaaaa
aagaaaaaatcagtaacagtactagatgtgggagatgcatatttttcagttcccttatat
gaagaattcaggaagtatactgcatttaccatacctagtacaaacaatgagacaccaggg
attagatatcagtacaatgtacttccacaaggatggaaaggatcaccagcaatatttcaa
agcagcatgacgagaatcttagagccttatagaaaacagaatccagacatagtggtctat
caatacatggatgatttgtatgtaggatctgacttagaaatagggcagcatagaacaaaa
atagaggaactgagacaacatctactgaaatggggacttactacaccagacaaaaaacat
cagaaagaacctcccttcctttggatgggttatgaactacatcctgataaatggacagta
cagcctatagtgctgccagaaaaagacaactggactgtcaatgacatacagaagttagtg
ggaaaattgaattgggcaagtcagatttacccagggattaaagtaagacaattatgcaga
ctccttaggggaaccaaggcactaacagacatagtaccactaacaaaagaggcagagcta
------------------------------------------------------------
------------------------------------------------------------
---------------------------------------------------------
>OK148944
cctcagatcactctttggcaacgacccctagtcacagtaaaagtagggggacagatgaag
gaagctctattagatacaggagcagatgatacagtattagaagacataaatttgccagga
aaatggaaaccaaaaatgatagggggaattggaggttttattaaagtaagacagtatgat
caaatactcatagaaatttgtggaaagaaagctataggtacagtattagtaggacctaca
cctgtcaacataattggaagaaatctgttgactcaaattggttgcactttaaattttccc
attagtcctattgaaactgtaccagtaaaattgaagccaggaatggatggcccaaaggtc
aaacaatggccattaacggaagaaaaaataaaagcattaatagaaatctgtacagaaatg
gaaaaggaagggaaaatctcaaaaattgggcctgaaaatccatacaatactccagtattt
gccataaagaaaaaagacagtactaagtggagaaaattagtagattttagagaacttaat
aaaagaactcaagatttttgggaagttcaattaggaataccgcatcctgcagggttaaaa
aagaaaaaatcagtaacagtactagatgtgggagatgcatatttttcagttcccttatat
gaagaattcaggaagtatactgcatttaccatacctagtacaaacaatgagacaccaggg
attagatatcagtacaatgtacttccacaaggatggaaaggatcaccagcaatatttcaa
agcagcatgacgagaatcttagagccttttagaaaacagaatccagacatagtggtctat
caatacatggatgatttgtatgtaggatctgacttagaaatagggcagcatagaacaaaa
atagaggaactgagacaacatctactgaaatggggacttactacaccagacaaaaaacat
cagaaagaacctcccttcctttggatgggttatgaactacatcctgataaatggacagta
cagcctatagtgctgccagaaaaagacaactggactgtcaatgacatacagaagttagtg
ggaaaattgaattgggcaagtcagatttacccagggattaaagtaagacaattatgcaga
ctccttaggggaaccaaggcactaacagacatagtaccactaacaaaagaggcagagcta
------------------------------------------------------------
------------------------------------------------------------
---------------------------------------------------------
>GU326098
cctcagatcactctttggcaacgacccctagtcacagtaaaagtagggggacagatgaag
gaagctctattagatacaggagcagatgatacagtattagaagacataaatttgtcagga
aaatggaaaccaaaaatgatagggggaattggaggttttatcaaagtaagacagtatgat
caaatacttatagaaatttgtggaaagaaagctataggtacagtattagtaggacctaca
cctgtcaacataattggaagaaatctgttgactcaaattggttgcactttaaattttccc
attagtcctattgaaactgtaccagtaaaattgaagccaggaatggatggcccaaaggtt
aaacaatggccattaacggaagaaaaaataaaagcattaatagaaatctgtacagaaatg
gaaaaggaagggaaaatctcaaaaattgggcctgaaaatccatacaatactccagtattt
gccataaagaaaaaagacagtactaaatggagaaaattagtagattttagggaacttaat
aaaagaactcaagatttttgggaggttcaattaggaataccgcatcctgcagggttaaaa
aagaaaaaatcagtaacagtactagatgtgggagatgcatatttttcagttcccttatat
gaagaattcaggaagtatactgcatttaccatacctagtacaaacaatgagacaccaggg
attagataccagtacaatgtacttccacagggatggaaaggatcaccagcaatatttcaa
agcagtatgacgaaaatcttagagccttttagaaaacagaatccagacatagtggtctat
caatacatggatgatttgtatgtaggatctgacttagaaatagggcagcatagaacaaaa
atagaggaactgagacaacatctactgaaatggggatttactacaccagacaaaaaacat
cagaaagaacctcccttcctttggatgggttatgaactacatcctgataaatggacagta
cagcctatagtgctgccagaaaaggacaactggactgtcaatgacatacagaagttagtg
ggaaaattgaattgggcaagtcagatttacccagggattaaagtaagacaattatgcaga
ctccttaggggaaccaaggcactaacagacatagtaccactaacaaaagaggcagagcta
------------------------------------------------------------
------------------------------------------------------------
---------------------------------------------------------
>GU326097
cctcagatcactctttggcaacgacccctagtcacagtaaaagtagggggacagatgaag
gaagctctattagatacaggagcagatgatacagtattagaagacataaatttgccagga
aaatggaaaccaaaaatgatagggggaattggaggttttatcaaagtaagacagtatgat
caaatacttatagaaatttgtggaaagaaagcaataggtacagtattagtaggacctaca
cctgtcaacataattggaagaaatctgttgactcaaattggttgcactttaaattttccc
attagtcctattgaaactgtaccagtaaaattgaagccaggaatggatggcccaaaggtc
aaacaatggccattaacggaagaaaaaataaaagcattaatagaaatctgtacagaaatg
gaaaaggaagggaaaatctcaaaaattgggcctgaaaatccatacaatactccagtattt
gccataaagaaaaaagacagtactaaatggagaaaattagtagattttagagaacttaat
aaaagaactcaggatttttgggaggttcaattaggaataccgcatcctgcagggttaaaa
aagaaaaaatcagtaacagtactagatgtgggagatgcctatttttcagttcccttatat
gaagaattcaggaagtatactgcatttaccatacctagtacaaacaatgagacaccaggg
attagatatcagtacaatgtacttccacaaggatggaaaggatcaccagcaatatttcaa
agcagcatgacgaaaatcttagagccttttagaaaacagaatccagacatagtggtctat
caatacatggatgatttgtatgtaggatctgacttagaaatagggcaacatagaacaaaa
atagaggaactgagacaacatctactgaaatggggacttactacaccagacaaaaaacat
cagaaagaacctcccttcctttggatgggctatgaactacatcctgataaatggacagta
cagcctatagtgctgccagaaaaggacaactggactgtcaatgacatacagaagttagtg
ggaaaattgaattgggcaagtcagatttacccagggattaaagtaagacaattatgcaga
ctccttaggggaaccaaggcactaacagacatagtaccactaacaaaagaggcagagcta
------------------------------------------------------------
------------------------------------------------------------
---------------------------------------------------------
>OK148920
cctcagatcactctttggcaacgacccctagtcacagtaaaagtagggggacagatgaag
gaagctctattagatacaggagcagatgatacagtattagaagacataaatttgccagga
aaatggaaaccaaaaatgatagggggaattggaggttttatcaaagtaagacagtatgat
caaatacttatagaaatttgtggaaagaaagctataggtacagtattagtaggacctaca
cctgtcaacataattggaagaaatctgttgactcaaattggttgcactttaaatttgccc
attagtcctattgagactgtaccagtaaaattgaagccaggaatggatggcccaaaggtt
aaacaatggccgttaacggaagaaaaaataaaagcattagtagaaatctgtacagaaatg
gaaaaggaagggaaaatctcaaaaattgggcctgaaaatccatacaatactccagtattt
gccataaagaaaaaagacagtactaaatggagaaaattagtagattttagggaacttaat
aaaagaactcaagatttttgggaggttcaattaggaataccgcatcctgcagggttaaaa
aagaaaaaatcagtaacagtactagatgtgggagatgcatatttttcagttcccttatat
gaagaattcaggaagtatactgcatttaccatacctagtacaaacaatgagacaccaggg
attagataccagtacaatgtacttccacaaggatggaaaggatcaccagcaatatttcaa
agcagtatgacgaaaatcttagagccttttagaaaacagaatccagacatagtggtctat
caatacatggatgatttgtatgtaggatctgacttagaaatagggcagcatagaacaaaa
atagaggaactgagacaacatctactgaaatggggatttactacaccagacaaaaaacat
cagaaagaacctcccttcctttggatgggttatgaactacatcctgataaatggacagta
cagcctatagtgctgccagaaaaggacaactggactgtcaatgacatacagaagttagtg
ggaaaattgaattgggcaagtcagatttacccagggattaaagtaagacaattatgcaga
ctccttaggggaaccaaagcactaacagacatagtaccactaacaaaagaggcagagcta
gaactggcagaaaacagggaaattttaaaagaaccagtacatggggggtattatgaccca
tcaaaagacttaatagcagaaatacagaagcaggggcaaggccagtggacatatcaaatc
tatcaggagccatttaaaaatctgaaaacaggaaaatatgca---------------
>GU326095
cctcaaatcactctttggcaacgacccctagtcacagtaaaagtagggggacagatgaag
gaagctctattagatacaggagcagatgatacagtattagaagacataaatttgccagga
aaatggaaaccaagaatgatagggggaattggaggttttatcaaagtaagacagtatgat
caaatactcatagaaatttgtggaaagaaagttataggtacagtattaataggacctaca
cctgtcaacataattggaagaaatctgttgactcaacttggttgcactttaaattttccc
attagtcctattgaaactgtaccagtaaaattgaagccaggaatggatggcccaaaggtt
aaacaatggccattaacggaagaaaaaataaaagcattaatagaaatctgtacagaaatg
gaaaaggaagggaaaatctcaaaaattgggcctgaaaatccatacaatactccagtattt
gccataaagaaaaaagacagtactaaatggagaaaattagtagattttagagaacttaat
aaaagaactcaagatttttgggaggttcaattaggaataccgcatcctgcaggattaaaa
aagaaaaaatcagtaacagtactagatgtgggagatgcatatttttcagttcccttatat
gaagaattcaggaagtatactgcatttaccatacctagtacaaacaatgagacaccaggg
attagatatcagtacaatgtacttccacaaggatggaaaggatcaccagcaatatttcaa
agcagcatgacgaaaatcttagagccttttagaaaacggaatccagacatagtgatctat
caatacatggatgatttgtatgtaggatctgacttagaaatagggcagcatagaacaaaa
atagaggaactgagacaacatctactgaaatggggacttactacaccagacaaaaaacat
cagaaagaacctcccttcctttggatgggttatgaactacatcctgataagtggacagta
cagcctatagtgctgccagaaaaagacaactggactgtcaatgacatacagaagttagtg
ggaaaattgaattgggcaagtcagatttacccagggattaaagtaagacaattatgcaga
ctccttaggggaaccaaggcactaacagacatagtaccactaacaaaagaggcagagcta
------------------------------------------------------------
------------------------------------------------------------
---------------------------------------------------------
>47_BF.ES.2013.CRF47_BF_0197973311585713.MF403360
cctcagatcactctttggcaacgacccctagtcacagtaaaagtagggggacagataaag
gaagctctattagatacaggagcagatgatacagtattagaagacataaatttgccagga
aaatggaaaccaaaaatgatagggggaattggaggttttatcaaagtaagacagtatgat
caaatacttatagaaatttgtggaaagaaagctataggtacagtattagtaggacctaca
cctgtcaacataattggaagaaatctgttgactcaaattggttgcactttaaattttccc
attagtcctattgaaactgtaccagtaaaattgaagccaggaatggatggcccaaaggtc
aaacaatggcccttaacggaagaaaaaataaaagcattaatagaaatctgtacagaaatg
gaaaaggaagggaaaatctcaaaaattgggcctgaaaatccatacaatactccagtattt
gccataaagaaaaaggacagtactaaatggagaaaattagtggattttagagaacttaat
aaaagaactcaagatttttgggaagttcaactaggaataccgcatcctgcagggttaaaa
aagaaaaaatcagtaacagtactagatgtgggagatgcatatttttcagttcccttatat
gaagaattcaggaagtatactgcatttaccatacctagtagaaacaatgagacaccaggg
attagatatcagtacaatgtacttccacagggatggaaaggatcaccagcaatatttcaa
agcagcatgacaaaaatcttagagccttttagaaaacagaatccagacatagtgatctat
caatacatggatgatttgtatgtaggatctgacttagaaatagggcagcatagaacaaaa
atagaggaactgagacaacatctactgaaatggggacttactacaccagacaaaaaacat
cagaaagaacctcccttcctttggatgggttatgaactacatcctgataaatggacagta
cagcctatagtactgccagaaaaggacaactggactgtcaatgacatacagaagttagtg
ggaaaattgaattgggcaagtcagatttacccagggattaaagtaagacaattatgcaga
ctccttaggggaaccaaggcactaacagacatagtaccactaacaaaagaggcagagcta
gaattggcagaaaacagggaaattttaaaagaaccagtacatggggtgtattatgaccca
tcaaaagacttaatagcagaaatacagaagcaggagcaaagc------------------
---------------------------------------------------------
>OK148929
cctcagatcactctttggcaacgacccctagtcacagtaaaagtagggggacagataaag
gaagctctattagatacaggagcagatgatacagtattagaagacataaatttgccagga
aaatggaaaccaaaaatgatagggggaattggaggttttatcaaagtaagacagtatgat
caaatacttatagaaatttgtggaaagaaagctataggtacagtattagtaggacctaca
cctgtcaacataattggaagaaatctgttgactcaaattggttgcactttaaattttccc
attagtcctattgaaactgtaccagtaaaattgaagccaggaatggatggcccaaaggtc
aaacaatggcccttaacggaagaaaaaataaaagcattaatagaaatctgtacagaaatg
gaaaaggaagggaaaatctcaaaaattgggcctgaaaatccatacaatactccagtattt
gccataaagaaaaaggacagtactaaatggagaaaattagtggattttagagaacttaat
aaaagaactcaagatttttgggaagttcaactaggaataccgcatcctgcagggttaaaa
aagaaaaaatcagtaacagtactagatgtgggagatgcatatttttcagttcccttatat
gaagaattcaggaagtatactgcatttaccatacctagtataaacaatgagacaccaggg
attagatatcagtacaatgtacttccacagggatggaaaggatcaccagcaatatttcaa
agcagcatgacaaaaatcttagagccttttagaaaacagaatccagacatagtgatctat
caatacatggatgatttgtatgtaggatctgacttagaaatagggcagcatagaacaaaa
atagaggaactgagacaacatctactgaaatggggacttactacaccagacaaaaaacat
cagaaagaacctcccttcctttggatgggttatgaactacatcctgataaatggacagta
cagcctatagtactgccagaaaaggacaactggactgtcaatgacatacagaagttagtg
ggaaaattgaattgggcaagtcagatttacccagggattaaagtaagacaattatgcaga
ctccttaggggaaccaaggcactaacagacatagtaccactaacaaaagaggcagagcta
gaattggcagaaaacagggaaattttaaaagaaccagtacatggggtgtattatgaccca
tcaaaagacttaatagcagaaatacagaagcaggagcaatgccaatggacatatcaaatc
tatcaggagccatttaaaaatctgaaaacaggaaaatatgcaaggacaaggggtgcc
>OK148901
cctcagatcactctttggcaacgacccctagtcwcartaarartagggggacarataarg
gaagctctattagatacaggagcagatgatacagtattagaagaaataaatttgccagga
aaatggaaaccaaaaatgatagggggaattgggggttttatcaaagtaagacagtatgat
caaatacttatagaaatttgtggaaagaaagctataggtacagtattagtaggacctaca
cctgtcaacataattggaagaaatctgttgactcaaattggttgcactttaaattttccc
attagtcctattgaaactgtaccagtaaaattgaagccaggaatggatggcccaaaggtc
aaacaatggcccttaacggaagaaaaaataaaagcattaatagaaatctgtacagaaatg
gaaaaggaagggaaaatctcaaaaattgggcctgaaaatccatacaatactccagtattt
gccataaagaaaaaggacagtactaaatggagraaattagtggattttagagaacttaat
aaaagaactcaagatttttgggaagttcaactaggaataccgcatcctgcagggttaaaa
aagaaaaaatcagtaacagtactagatgtgggagatgcatatttttcagttcccttatat
gaagaattcaggaagtatactgcatttaccatacctagtagaaacaatgagacaccaggg
attagatatcartacaatgtacttccacagggatggaaaggatcaccagcaatatttcaa
agcagcatgacaaaaatcttagagccttttagaaaacagaatccagacatagtgatctat
caatacatggatgatttgtatgtaggatctgacttagaaatagggcagcatagaacaaaa
atagaggaactgagacaacatctactgaaatggggacttactacaccagacaaaaaacat
cagaaagaacctcccttcctttggatgggttatgaactacatcctgataaatggacagta
cagcctatagtactgccagaaaaggacaactggactgtcaatgacatacagaagttagtg
ggaaaattgaattgggcaagtcagatttacccagggattaaagtaagacaattatgcaga
ctccttaggggaaccaaggcactaacagacatagtaccactaacaaaagaggcagagcta
gaattggcagaaaacagggaaattttaaaagaaccagtacatggggtatattatgaccca
tcaaaagacttaatagcagaaatacagaagcaggagcaaagccaatggacatatcaaatc
tatcaggagccatttaaaaatctgaaaacaggaaaatatgcaaggacaaggggtgcc
>OK148930
cctcagatcactctttggcaacgacccctagtcacaataaaagtagggggacagataaag
gaagctctattagatacaggagcagatgatacagtattagaagacataaatttgccagga
aaatggaaaccaaaaatgatagggggaattggaggttttatcaaagtaagacagtatgag
caaatacttatagaaatttgtggaaagaaagctataggtacagtattagtaggacctaca
cctgtcaacataattggaagaaatctgttgactcaaattggttgcactttaaattttccc
attagtcctattgaaactgtaccagtaaaattgaagccaggaatggatggcccaaaggtc
aaacaatggcccttaacggaagaaaaaataaaagcattaatagaaatctgtacagaaatg
gaaaaggaagggaaaatttcaaaaattgggcctgaaaatccatacaatactccagtattt
gccataaagaaaaaggacagtactaaatggagaaaattagtggattttagagaacttaat
aaaagaactcaagatttttgggaagttcaactaggaataccgcatcctgcagggttaaaa
aagaaaaaatcagtaacagtactagatgtgggagatgcatatttttcagttcccttatat
gaagacttcaggaagtatactgcatttaccatacctagtataaacaatgagacaccaggg
attagatatcagtacaatgtacttccacagggatggaaaggatcaccagcaatatttcaa
agcagcatgacaataatcttagagccttttagaaaacagaatccagacatagtgatctat
caatacatggatgatttgtatgtaggatctgacttagaaatagggcagcatagaacaaaa
atagaggaactgagacaacatctactgaaatggggacttactacaccagacaaaaaacat
cagaaagaacctcccttcctttggatgggttatgaactacatcctgataaatggacagta
cagcctatagtactgccagaaaaggacaactggactgtcaatgacatacagaagttagtg
ggaaaattgaattgggcaagtcagatttacccagggattaaagtaagacaattatgcaga
ctccttaggggaaccaaggcactaacagacatagtaccactaacacaagaggcagagcta
gaattggcagaaaacagggaaattttaaaagaaccagtacatggggtgtattatgaccca
tcaaaagacttaatagcagaaatacagaagcaggagcaaagccaatggacatatcaaatt
tatcaggagccatttaaaaatctgaaaacaggaaaatatgcaaggacaaggggtgcc
>OK148916
cctcagatcactctttggcaacgacccctagtcacagtaaaagtagggggacagataaag
gaagctctattagatacaggagcagatgatacagtattagaagacataaatttgccagga
aaatggaaaccaaaaatgatagggggaattggaggttttatcaaagtaagacagtatgat
caaatacttatagaaatttgtggaaagaaagctataggtacagtattagtaggacctaca
cctgtcaacataattggaagaaatctgttgactcaaattggttgcactttaaattttccc
attagtcctattgaaactgtaccagtaaaattgaagccaggaatggatggcccaaaggtc
aaacaatggccattaacggaagaaaaaataaaagcattaatagaaatctgtacagaaatg
gaaaaggaaggaaaaatctcaaaaattgggcctgaaaatccatacaatactccagtattt
gccataaagaaaaaggacagtactaaatggagaaaattagtagattttagagaacttaat
aaaagaactcaagatttttgggaagttcaactaggaataccacatcctgcagggttaaaa
aagaaaaaatcagtaacagtactggatgtgggagatgcatatttttcagttcccttatat
gaagaattcaggaagtatactgcatttaccatacctagtacaaacaatgagacaccaggg
attagatatcagtacaatgtacttccacagggatggaaaggatcaccagcaatatttcaa
agcagcatgacaaaaatcttagagccttttagaaaacagaatccagacatagtgatctat
caatacatggatgatttgtatgtaggatctgacttagaaatagggcagcatagaacaaaa
atagaggaactgagacaacatctactgaaatggggacttactacaccagacaaaaaacat
cagaaagaacctcccttcctttggatgggttatgaactacatcctgataaatggacagta
cagcctatagtactgccagaaaaggacaactggactgtcaatgacatacagaagttagtg
ggaaaattgaattgggcaagtcagatttacccagggattaaagtaagacaattatgcaga
ctccttaggggaaccaaggcactaacagacatagtaccactaacaaaagaggcagagcta
------------------------------------------------------------
------------------------------------------------------------
---------------------------------------------------------
>47_BF.ES.2012.CRF47_BF_1093367049835737.MF403359
cctcagatcactctttggcaacgacccctagtcacagtaaaagtagggggacagataaag
gaagctctattagatacaggagcagatgatacagtattagaagacataaatttgccagga
aaatggaaaccaaaaatgatagggggaattggaggttttatcaaagtaagacagtatgat
caaatacttatagaaatttgtggaaagaaagctataggtacagtattagtaggacctaca
cctgtcaacataattggaagaaatctgttgactcaaattggttgcactttaaattttccc
attagccctattgaaactgtaccagtaaaattgaagccaggaatggatggcccaaaggtc
aaacaatggccattaacrgaagaaaaaataaaagcattaatwgaaatctgtacagaaatg
gaaaaggaaggraaaatctcaaaaattgggcctgaaaatccatacaatactccagtattt
gccataaagaaaaaggatagtactaaatggagaaaattagtagattttagagaacttaat
aaaagaactcaagatttttgggaagttcaactaggaataccgcatcctgcagggttaaaa
aagaaaaaatcagtaacagtactagatgtgggagatgcatatttttcagttcccttatat
gaagaattcaggaagtatactgcatttaccatacctagtacaaataatgagacaccaggg
attagatatcagtacaatgtacttccacagggatggaaaggatcaccagcaatatttcaa
agcagcatgacaaaaatcttagagccttttagaaaacagaatccagacatagtgatctat
caatacatggatgatttgtatgtaggatctgacttagaaatagggcagcatagaacaaaa
atagaggaactgagacaacatctactgaaatggggacttactacaccagacaaaaaacat
cagaaagaacctcccttcctttggatgggatatgaactacatcctgataaatggacagta
cagcctatagtgctgccagaaaaggacaactggactgtcaatgacatacagaagttagtg
ggaaaattgaattgggcaagtcagatttacccagggattaaagtaagacaattatgcaga
ctccttaggggaaccaaggcactaacagacatagtaccactaacaaaagaggcagagcta
gaattggcagaaaacagggaaattttaaaagaaccagtacatggggtgtattatgaccca
tcaaaagacttaatagcagaaatacagaagcaggagcaaagc------------------
---------------------------------------------------------
>GQ372987
cctcagatcactctttggcaacgacccctagtcacagtaaaagtagggggacagatgaag
gaagctctattagatacaggagcagatgatacagtattagaagacataaatttgccagga
aaatggaaaccaaaaatgatagggggaattggaggttttatcaaagtaagacagtatgat
caaataatcatagaaatttgtggaaagaaagctataggtacagtattagtaggacctaca
cctgtcaacataattggaagaaatctgttgactcaaattggttgcactttaaattttccc
attagtcctattgaaactgtaccagtaaaattgaagccaggaatggatggcccaaaggtc
aaacaatggccattaacggaagaaaaaataaaagcattaatagaaatctgtacagaaatg
gaaaaggaagggaaaatctcaaaaattgggcctgaaaatccatacaatactccagtattt
gccataaagaaaaaagacagtacaaaatggagaaaattagtagattttagagaacttaat
aaaagaactcaagatttttgggaggttcaattaggaataccgcatcctgcaggattaaaa
aagaaaaaatcagtaacagtattagatgtgggagatgcatatttttcagttcccttatat
gaagaattcaggaagtatactgcatttaccatacctagtacaaacaatgagacaccaggg
attagatatcagtacaatgtacttccacagggatggaaaggatcaccagcaatatttcaa
agcagcatgacgaaaatcttagagccttttagaaaacagaatccagacatagtgatctat
caatacatggatgatttgtatgtaggatctgacttagaaatagggcagcatagaacaaaa
atagaggaactgagacaacatctactgaaatgggggcttactacaccagacaaaaaacat
cagaaagaacctcccttcctttggatgggttatgaactacatcctgataaatggacagta
cagcctatagtgctgcaagaaaaggacaactggactgtcaatgacatacagaagttagtg
ggaaaattgaattgggcaagtcagatttacccagggattaaagtaagacaattatgcaga
ctccttaggggaaccaaggcactaacagacatagtaccactaacaaaagaggcagagcta
------------------------------------------------------------
------------------------------------------------------------
---------------------------------------------------------
>OK148934
cctcagatcactctttggcaacgacccctagtcacartaaaagtagggggacarataaag
gaagctctattagatacaggagcagatgatacagtattagaagacataaatttgccagga
aaatggaaaccaaaaatgatagggggaattggaggttttatcaaagtaagacagtatgat
caartacttatagaaatttgtggaaagaaagctataggtacagtattagtaggacctaca
cctgtcaacataattggaagaaatctgttgactcaaattggttgcactttaaattttccc
attagtcctattgaaactgtaccagtaaaattgaagccaggaatggatggcccaaaggtc
aaacaatggcccttaacggaagaaaaartaaaagcattaatagaaatctgtacagaaatg
gaaaaggaagggaaaatttcaaaaattgggcctgaaaatccatacaatactccagtattt
gccataaagaaraaggacagtactaaatggagaaaattagtggattttagagaacttaat
aaaagaactcaagatttttgggaagttcaactaggaataccgcatcctgcagggttaaaa
aagaaaaaatcagtaacagtactagatgtgggagatgcatatttttcagttcccttatat
gmagamttcaggaagtatactgcatttaccatacctagtataaacaatgmgrcaccaggg
attagatatcagtayaatgtacttccacagggatggaaaggatcaccagcaatatttcaa
agcagcatgacaataatcttagagccttttagaaaacagaatccagacatagtgatctat
caatacatggatgatttgtatgtaggatctgacttagaaatagrgcagcatagaacaaaa
atagaggaactgagacaacatctactgaaatggggacttactacaccagacaaaaaacat
cagaaagaacctcccttcctttggatgggttatgaactacatcctgataaatggacagta
cagcctatagtrctgccagaaaaggacawctggactgtcaatgacatacagaagttagtg
ggaaaattgaattgggcaagtcagatttacccagggattaaagtaagacaattatgcaga
ctccttaggggaaccaaggcactaacagacatagtaccactaacacaagaggcagagcta
gaattggcagaaaacagggaaattttaaaagaaccagtacatggggtgtattatgaccca
tcaaaagacttaatagcagaaatacagaagcaggagcaaagccaatggacatatcaaatc
tatcaggagccatttaaaaatctgaaaacag--------------------------
>OK148932
cctcagatcactctttggcaacgacccctagtcacartaaaagtagggggacagataaag
gaagctctattagatacaggagcagatgatacagtattagaagacataaatttgccagga
aaatggaaaccaaaaatgatagggggaattggaggttttatcaaagtaagacagtatgat
caaatacttatagaaatttgtggaaagaaagctrtaggtacagtattagtaggacctaca
cctgtcaacataattggaagaaatctgttgactcaaattggttgyactttaaattttccy
attagtcctattgaaactgtaccagtaaaattgaagccaggaatggatggcccaaaggtc
aaacaatggccmttaacrgaagaaaaaataaargcattaatagaaatctgtacagaaatg
gaaaaggaagggaaaatctcaaaaattgggcctgaaaatccatacaatactccagtattt
gccataaagaaaaaggacagtactaaatggagaaaattagtagattttagagaacttaat
aaaagaactcaagatttttgggaagttcaactaggaataccgcatcctgcagggttaaaa
aagaaaaaatcagtaacagtactagatgtgggagatgcatatttttcagttcccttatat
gaagayttcaggaagtatactgcatttaccatacctagtataaacaatgagacaccaggg
attagatatcagtacaatgtrcttccacagggatggaaaggatcaccagcaatatttcaa
agcagcatgacaaaaatcttagagccttttagaaaacagaatccagacatagtgatctat
caatacatggatgatttgtatgtaggatctgacttagaaatagggcagcatagracaaaa
atagaggaactragamawcatctactgaaatggggacttactacaccagayaaaaaacat
cagaaagaacctcccttcctttggatgggttatgaactacatcctgataaatggacagta
cagcctatagtgctgccagaaaaggacaactggactgtcaatgacatacagaagttagtg
ggaaaattgaattgggcgagtcagatttacccagggattaaagtaaracaattatgcaga
ctccttaggggaaccaargcactaacagacatagtaccactaacaaaagaggcagagcta
gaattggcagaaaacagggaaattttaaaagaaccagtacatggggtgtattatgaccca
tcaaaagacttaatagcagaaatacagaagcaggagcaagcccartggacatatcaaatc
tatcaggagccatttaaaaatctgaaaacaggaaaatatgcaaggacaaggggtgcc
>OK148962
cctcagatcactctttggcaacgacccctagtcacagtaaaagtagggggrcagatgaag
gaagcyctactagatacaggagcagatgatacagtattagaagacataaatttgccagga
aaatggaaaccaaaaatgatagggggaattggaggttttatcaaagtaagacagtatgat
caaatacttatagaaatttgtggaaagaaagctataggtacagtattagtaggacctaca
cctgtcaacataattggaagaaatctgttgactcarattggttgcactttaaattttccc
attagtcctattgaaactgtaccagtaaaattgaarccaggaatggatggcccaaaggtt
aaacaatggccattaacggaagaaaaaataaaagcattaatagaaatctgtacagaaatg
gaaaaggaagggaaaatctcaaaaattgggcctgaaaatccatacaatactccagtattt
gccataaagaaaaaagacagtactaaatggagaaaattagtagaytttagagaacttaat
aaaagaactcaagatttttgggaggttcaattaggaataccgcatcctgcagggttaaaa
aagaaaaaatcagtaacagtactrgatgtgggagatgcatatttttcwgttcctttatat
gaagaattcaggaagtatactgcatttaccatacctagtacaaacaatgagacaccaggg
attagatatcagtacaatgtacttccacagggatggaaaggatcaccagcaatatttcaa
agcagcatgacaaaaatcttagagccttttagaaaacagaatccagacatagtgatctat
caatacatggatgatttgtatgtaggctctgacttagaaatagggcagcatagaacaaaa
atagaggaactgagacaacatctactgaratggggacttactacaccagacaaaaaacat
cagaaagaacctcccttcctttggatgggttacgaactacatcctgataaatggacagta
cagcctatagagctgccagaaaaggacaactggactgtcaatgacatacagaagttagtg
ggaaaattgaattgggcaagtca-------------------------------------
------------------------------------------------------------
------------------------------------------------------------
------------------------------------------------------------
---------------------------------------------------------
>OK148940
cctcagatcactctttggcaacgacccctagtcacagtaaaagtagggggrcagatgaag
gaagctctactagatacaggagcagatgatacagtattagaagacataaatttgccagga
aaatggaaaccaaaaatgatagggggaattggaggttttatcaaagtaagacagtatgat
caaatacttatagaaatttgtggaaagaaagctataggtacagtattagtaggacctaca
cctgtcaacataattggaagaaatctgttgactcaaattggttgcactttaaattttccc
attagtcctattgaaactgtaccagtaaaattgaarccaggaatggatggcccaaaggtt
aaacaatggccattaacggaagaaaaaataaaagcattaatagaaatctgtacagaaatg
gaaaaggaagggaaaatctcaaaaattgggcctgaaaatccatacaatactccagtattt
gccataaagaaaaaagacagtactaaatggagaaaattagtagaytttagagaacttaat
aaaagaactcaagatttttgggaggttcaattaggaataccgcatcctgcagggttaaaa
aagaaaaaatcagtaacagtactrgatgtgggagatgcatatttttcagttcctttatat
gaagaattcaggaagtatactgcatttaccatacctagtacaaacaatgagacaccaggg
attagatatcagtacaatgtacttccacagggatggaaaggatcaccagcaatatttcaa
agcagcatgacaaaaatcttagagccttttagaaaacagaatccagacatagtgatctat
caatacatggatgatttgtatgtaggctctgacttagaaatagggcagcatagaacaaaa
atagaggaactgagacaacatctactgaaatggggacttactacaccagacaaaaaacat
cagaaagaacctcccttcctttggatgggttacgaactacatcctgataaatggacagta
cagcctatagagctgccagaaaaggacaactggactgtcaatgacatacagaagttagtg
ggaaaattgaattgggcaagtcaratttatccagggattaaagtaagacaattatgcaga
ctccttaggggaaccaaggcactaacagacatagtaccactaacaaaagaggcagagcta
------------------------------------------------------------
------------------------------------------------------------
---------------------------------------------------------
>OK148926
cctcaaatcactctttggcaacgacccctagtcacartaaaagtagggggacagatgaag
gaagctctattagatacaggagcagatgatacagtattagaagacataaatttgccagga
aaatggaaaccaaaaatgatagggggaattggaggttttatcaaagtaagacagtatgat
caaatactcatagaaatttgtggaaagaaagctataggtacagtattagtaggacctaca
cctgtcaacataattggaagaaatctgttgactcaaattggttgcactttaaattttccc
attagtcctattgaaactgtaccagtaaaattgaagccaggaatggatggcccaaaggtc
aaacaatggccattaacagaagaaaaaataaaagcattaatagaaatctgtacagaaatg
gaaaaggaagggaaaatctcaaaaattgggcctgacaatccatacaatactccagtattt
gccataaagaaaaaagacagtactaaatggagaaaattagtagatttcagagaacttaat
aaaagaactcaagatttttgggaggttcaattaggaataccacatcctgcagggttaaaa
aagaaaaaatcagtaacagtactrgatgtgggagatgcatatttttcaattcccttatat
gaagaattcaggaagtatactgcatttaccatacctagtacaaacaatgagacaccagga
attagatatcagtacaatgtacttccacaaggatggaaaggatcaccagcaatatttcaa
agcagcatgacaaaaatcttagagccttttagaaaacagaatccagacatagtggtctat
caatacatggatgatttgtatgtaggatctgacttagaaatagggcagcatagaacaaaa
atagaggaactgagacaacatttactgaaatggggacttactacaccagacaaaaaacat
cagaaagaacctcccttcctgtggatgggttatgaactacatcctgataaatggacagta
cagcctatagtgctgccagaaaaggacaactggactgtcaatgacatacagaagttagtg
ggaaaattgaattgggcaagtcagatttacccaggrattaaagtaagacaattatgcaga
ctccttaggggaaccaaggcactaacagacatagtaccactaacaaaagaggcagagcta
gaactggcagaaaacagggagattttaaaagaaccagtacatggggtgtattatgaccca
tcaaaagacttaatagcagaaatacagaagcaggggcaaggccagtggacatatcaaatc
tatcaggagccatttaaaaatctgaaaacaggaaaatatgcaaggacaaggggtgcc
>OK148956
cctcaaatcactctttggcaacgacccctagtcacagtaaaagtagggggacagatraag
gaagctctattagatacaggagcagatgatacagtattagaagacataaatttgccagga
aaatggaaaccaaaaatgatagggggaattggaggttttatcaaagtaagacagtatgat
caaatactcatagaaatttgtggaaagaaagctataggtacagtattagtaggacctaca
cctgtcaacataattggaagaaatttgttgactcaaattggttgcactttaaattttccc
attagtcctattgaaactgtaccagtaaaattgaagccaggaatggatggcccaaaggtc
aaacaatggccattaacggaagaaaaaataaaagcattaatagaaatctgtacagaaatg
gaaaaggaggggaaaatttcaaaaattgggcctgaaaatccatacaatactccagtattt
gccataaagaaaaaggacagtactaaatggagaaaattagtagattttagagaacttaat
aaaagaactcaggatttttgggaggttcaattaggaataccgcatcctgcagggttaaaa
aagaaaaaatcagtaacagtactggatgtgggagatgcatatttttcagttcccttatat
gaagaattcaggaagtatactgcatttaccatacctagtacaaacaatgaggcaccaggg
attagatatcagtacaatgtacttccacaaggatggaaaggatcaccagcaatatttcaa
agcagcatgacraaaatcttagagccttttagaaaacagaatccagacatagtgatctat
caatacatggatgatttgtatgtaggatctgacttagaaatagggcagcatagaacaaaa
atagaggaactgagacaacatctactgaaatggggacttactaccccagacaaaaaacat
cagaaagaacctcccttcctttggatgggttatgaactacatcctgataaatggacagta
cagcctatagtgctgccagaaaaggacaactggactgtcaatgacatacagaagttagtg
ggaaaattgaattgggcaagtcagatttacccagggattaaagtaagacaattatgcaga
ctccttaggggaaccaaggcactaacagacatagtaccactaacaaaagaggcagagtta
gaactggcagaaaacagggaaattttaaaagaaccagtacatggggtgtattatgaccca
tcaaaagacttaatagcagaaatacaaaagcaggggcaaggccaatggacatatcaaatc
tatcaggagccatttaaaaatctgaaaacaggaaaatatgcaaggacgaggggtgcc
>OK148936
cctcaaatcactctttggcaacgacccctagtcacartaaaagtagggggacagatgaag
gaagctctattagatacaggagcagatgatacagtattagaagacatagatttgccagga
aaatggaaaccaaaaatgatagggggaattggaggttttatcaaagtaagacagtatgat
caaatactcatagaaatttgtggaaagaaagctataggtacagtrttagtaggacctaca
cctgtcaacataattggaagaaatctgttgactcaaattggttgcactttaaattttccc
attagtcctattgaaactgtaccagtaaaattgaagccaggaatggatggcccaaaggtc
aaacaatggccattaacagargaaaaaataaaagcattaatagaaatctgtacagaaatg
gaaaaggaaggraaaatctcaaaaattgggcctgaaaatccatayaatactccagtattt
gccataaagaaaaaagacagtactaaatggagaaaattagtagatttcagagaacttaat
aaaagaactcaagatttttgggaggttcaattaggaataccacatcctgcagggttaaaa
aagaaaaaatcagtaacagtrctagatgtgggagatgcatatttttcagttcccttakat
gaagacttcagaaagtatactgcatttaccatacctagtayaaacaatgagacaccagga
mtcagatatcagtacaatgtacttccacaaggatggaaaggatcaccagcaatatttcaa
agcagcatgacgaaaatcttagagccttttagaaagcagaatccagacatagtggtctat
caatacatggatgatttgtatgtaggatctgacttagaaatagggcagcatagaacaaaa
atagaggaactgagacaacatttactgaartggggacttactacaccagayaaaaaacat
cagaaagaacctcccttcctttggatgggttatgaactacatcctgataaatggacagta
cagcctatagtgctgccagaaaaagacacctggactgtcaatgacatacagaagttagtg
ggaaaattgaattgggcaagtcagatttacccagggattaaagtaagacaattatgyaga
ctccttaggggaaccaaggcactaacagacatagtaccactaacaaaagaggcagagcta
gaactggcagaaaacagggaaattttaaaagaaccagtacatggggtgtattatgaccca
tcaaaagacttaatagcagaaatacagaagcaggggcaatgccagtggacatatcaaatc
tatcaggagccatttaaaaatctgaaaacaggaaaatatgcaaggacaaggggtgcc
>OK148938
cctcaaatcactctttggcaacgacccctagtcacagtaaaagtagggggacagatgaag
gaagctctattagatacaggagcagatgatacagtattagaagacatagatttgccagga
aaatggaaaccaaaaatgatagggggaattggaggttttatcaaagtaagacagtatgat
caaatactcatagaaatttgtggaaagaaagctataggyacagtattagtaggacctaca
cctgtcaacataattggaagaaatctgttgactcaaattggttgcactttaaattttccc
attagtcctattgaaactgtaccagtaaaattgaagccaggaatggatggcccaaaggtc
aaacaatggccattaacagaagaaaaaataaaagcattaatagaaatctgyacagaaatg
gaaaaggaagggaaaatctcaaaaattgggcctgaaaatccatacaatactccagtattt
gccataaagaaaaaagacagtactaaatggagaaaattagtagatttcagagaacttaat
aaaagaactcaagatttttgggaggttcaattaggaataccacatcctgcagggttaaaa
aagaaaaaatcagtaacagtactagatgtgggagatgcatatttttcagttcccttatat
gaagacttcagaaagtatactgcatttaccatacctagtacaaacaatgagctaccagga
atcagatatcagtacaatgtacttccacaaggatggaaaggatcaccagcaatatttcaa
agcagcatgacgaaaatcttagagccttttagaaagcagaatccagacatagtggtctat
caatacatggatgatttgtatgtaggatctgacttagaaatagggcagcatagaacaaaa
atagaggaactgagacaacatttactgaagtggggacttactacaccagacaaaaaacat
cagaaagaacctcccttcctttggatgggttatgaactacatcctgataaatggacagta
cagcctatagtgctgccagaaaaagacacctggactgtcaatgacatacagaaattagtg
ggaaaattgaactgggcaagtcagatttacccagggattaaagtaagacaattatgcaga
ctccttaggggaaccaaggcactaacagacatagtaccactaacaaaagaggcagaacta
gaactggcagaaaacagggaaattttaaaagaaccagtacatggggtgtattatgaccca
tcaaaagacttaatagcagaaatacagaagcaggggcaatgccagtggacatatcaaatc
tatcaggagccatttaaaaatctgaaaacaggaaaatatgcaag-------------
>OK148928
cctcaaatcactctttggcaacgacccytagtcacagtaaragtagggggacaratraag
gaagctctattagatacaggagcagatgatacagtattagaagamataaatttgccagga
aaatggaaaccaaaaatgatagggggaattggaggttttatcaaagtaaracagtatgat
caaatamtyrtagaaatttgtggaaagaaagctataggtacagtrttagtaggaccyaca
cctgtcaacataattggaagaaatctgttgactcaaattggttgcactttaaattttccc
attagtcctattgaaactgtaccagtaaaattgaagccaggaatggatggcccaaaggtc
aaacaatggccattaacrgaagaaaaratamaagcattaatrgaaatctgtacagaaatg
gaaaaggaagggaaaatctcaaaaattgggcctgaaaatccatacaatactccagtattt
gccataaagaaaaaagacagtactaaatggagaaaattagtagattttagagaacttaat
aaaagaactcaagatttttgggaggttcaattaggaataccgcaycctgcagggttaaaa
aaraaaaaatcagtaacagtactagatgtgggagatgcatatttttcagttcccttatat
gaagaattcaggaagtatactgcatttaccatacctagtasaaacaatgagacaccaggg
attagatatcagtacaatgtacttccacarggatggaaaggatcaccagcaatatttcaa
agcagcatgacraraatcttagagccttttagaaaacagaatccagacatagtgrtctat
caatacatggatgatttgtatgtaggatctgacttagaaatagggcagcatagaacaaaa
atagaggaactragacaacatctaytgaaatggggayttacyacaccagacaaaaaacat
cagaaagaacctcccttcctttggatgggttatgaactacatcctgataartggacagta
cagcctatagtgctgccagaaaargacarctggactgtcaatgacatacagaagttagtg
ggaaaattgaattgggcaagtcagatttacccagggattaaagtaagacaattatgcara
ctccttaggggaaccaaggcactaacagacatagtaccactaacaaaagaggcagagcta
gaactggcagaaaacagggaaattttaaaagaaccagtacatggggtgtattatgaccca
tcaaaagacttaatagcagaaatacagaagcaggggcaaggccaatggacatatcaaatc
tatcaggagccatttaaaaatctgaaaacaggaaaatatgcaaggtcaaggggtgcc
>GU326096
cctcaaatccttctttggcaacgaccccttgtcacaataaaagtagggggacaactaaag
gaagctctattagatacaggagcagatgatacagtattagaagaaataaatttgccagga
aaatggaaaccaaaaatgatagggggaattggaggttttatcaaagtaagacagtatgat
caaatacttatagaaatttgtggaaagaaagctataggtacagtattagtaggacctaca
cctgtcaacataattggaagaaatctgttgactcaaattggttgcactttaaattttccc
attagtcctattgaaactgtaccagtaaaattgaagccaggaatggatggcccaaaggtc
aaacaatggccattaacggaagaaaaaataaatgcattaatagaaatctgtgcagaaatg
gaaaaggaagggaaaatctcaaaaattgggcctgaaaatccatacaatactccagtattt
gccataaagaaaaaagacagtactaaatggagaaaattagtagattttagagaacttaat
aaaagaactcaagatttttgggaggttcaattaggaataccgcatcctgcagggttaaaa
aagaaaaaatcagtaacagtactagatgtgggagatgcatatttttcagttcctttatat
gaagaattcaggaagtatactgcatttaccatacctagtagaaacaatgagacaccagga
attagatatcagtacaatgtacttccacagggatggaaaggatcaccagcaatatttcaa
agcagcatgacgagaatcttagagccttttagaaaacagaatccagacatagtgatctat
caatacatggatgatttatatgtaggatctgacttagaaatagggcagcatagaacaaaa
atagaggaactgagacaacatctactgaaatggggatttaccacaccagacaaaaaacat
cagaaagaacctcccttcctttggatgggttatgaactacatcctgataaatggacagta
cagcctatagtgctgccagaaaaagacaactggactgtcaatgacatacagaagttagtg
ggaaaattaaattgggcaagtcagatttacccagggattaaggtaagacaattatgcaga
ctccttaggggaaccaaggcactaacagacatagtaccactaacaaaagaggcagagtta
------------------------------------------------------------
------------------------------------------------------------
---------------------------------------------------------
>GU326101
cctcaaatcactctttggcaacgacccctagtcacagtaatagtagggggacagataaag
gaagctctattagatacaggagcagatgatacagtattagaagaaataaatttgccagga
aaatggaaaccaaaaatgatagggggaattggaggttttatcaaagtaagacagtatgat
caaatactcgtagaaatttgtggaaagaaagctataggtacagtattagtaggacctaca
cctgtcaacataattggaagaaatctgttgactcaaattgggtgcactttaaattttccc
attagtcctattgaaactgtaccagtaaaattgaagccaggaatggatggcccaaaggtc
aaacaatggccattaacggaagaaaaaataaatgcattaatagaaatctgtacagaaatg
gaaaaggaagggaaaatttcaaaaattgggcctgaaaatccatacaatactccagtattt
gccataaagaaaaaagacagtactaaatggagaaaattagtagattttagagaacttaat
aaaagaactcaagatttttgggaggttcaattaggaataccgcatcctgcagggttaaaa
aagaaaaaatcagtaacagtactagatgtgggagacgcatatttttcagttcccttatat
gaagagttcaggaagtatactgcatttaccatacctagtagaaacaatgagacaccaggg
attagatatcagtacaatgtacttccacagggatggaaaggatcaccagcaatatttcaa
agcagcatgacgaaaatcttagagccttttagaaaacagaatccagacatagtgatctat
caatacatggatgatttatatgtaggatctgacttagaaatagggcagcatagaacaaaa
atagaggaactgagacaacatctactgaaatggggatttaccacaccagacaaaaaacat
cagaaagaacctcccttcctttggatgggttatgaactacatcctgataaatggacagta
cagcctatagtgctgccagaaaaagacaactggactgtcaatgacatacagaagttagtg
ggaaaattaaattgggcaagtcagatttacccagggattaaagtaagacaattatgcaga
ctccttaggggaaccaaagcactaacagacatagtaccactaacaaaagaggcagagcta
------------------------------------------------------------
------------------------------------------------------------
---------------------------------------------------------
>OK148937
cctcagatcactctttggcaacgacccctagtcacagtaaaagtagggggwcarrtaaag
gaagctctattagatacaggagcagatgatacagtattagaagacataaatttgccagga
aaatggaaaccaaaaatgatagggggaattggaggttttatcaaagtaagacagtatgat
caaatacttatagaaatttgtggaaagaargctataggtacagtattaataggaccyaca
cctgtcaacataattggaagaaatctgttractcaaattggttgcactttaaattttccc
attagtcctattgaaactgtaccagtaaaattgaagccaggaatggatggcccaaaggtc
aaacaatggcccttaacggaagaaaaaataaaagcattaatagaaatctgtacagaaatg
gaaaaggaagggaaaatctcaaaaattgggcctgaaaatccatacaatactccagtattt
gcyataaagaaraaggacagtactaaatggagaaaattagtagatttyagagaacttaat
aaaagaactcaagatttttgggaagttcaactaggaataccgcatcctgcagggttaaaa
aagaaaaaatcagtaacagtactagatgtgggagatgcatatttttcagttcccttatat
gaagaattcaggaagtatactgcatttaccatacctagtacaaacaatgagacaccaggg
attagatatcagtacaatgtacttccacagggatggaaaggatcaccagcaatatttcaa
agcagcatgacaaaaatcttagagccttttagaaaacagaatccagacatagtgatctat
caatacatggatgatttgtatgtaggatctgacttagaaatagggcagcatagaacaaaa
atagaggaactragacaacatctattgaaatggggacttactacaccwgacaaaaaacat
cagaaagaacctcccttcctttggatgggttatgaactacatcctgataaatggacagta
cagcctatagtgctgccagaaaaggacaactggactgtcaatgacatacagaagttagtg
ggaaaattgaattgggcaagtcagatttacccagggattaaagtaagacaattatgcaga
ctccttaggggaaccaaggcactaacagacatmgtaccactaacaaaagaggcagagcta
gaattggcagaaaacagrgaaattttaaaagaaccagtacatggggtgtattatgaccca
tcaaaagacttaatagcagaaatacagaagc-ggggcatagccaatggacatatcaaatc
tatcaagagccatttaaaaatctgaaaacaggaaaatatgcaaggacaaggggtgct
>OK148921
cctcagatcactctttggcagcgacccctagtcacagtaaaagtagggggacagatgaag
gaagctctattagatacaggagcagatgatacagtaytagaagacataaatttgccagga
aaatggaaaccaaraatgatagggggaattggaggttttatcaaagtaagacaatatgat
caaataaycatagaaatttgtggaaagaaagctataggtacagtattagtaggacctaca
cctgtcaacataattggaagaaatctgttgactcaaattggttgcactttaaattttccc
attagtcctattgaaactgtaccagtaaaattgaagccaggaatggatggcccaaaggtc
aaacaatggccattaacggaagaaaaaataaaagcattaatagaaatctgtacagaaatg
gaaaaggaagggaaaatctcaaaaattgggcctgaaaatccatacaatactccagtattt
gccataaagaaaaaagacagtactaaatggagaaaattagtagattttagagaacttaat
aaaagaactcaagatttttgggaggttcaattaggaataccgcatccagcagggttaaaa
aagaaaaratcagtaacagtactrgatgtgggagatgcatatttttcagttcccttatat
gaagacttcaggaagtatactgcatttaccatacctagtacaaacaatgagacaccaggg
attagatatcagtacaatgtacttccacaaggatggaaaggatcaccagcaatatttcaa
agcagcatgacgagaatcttagagccttttagaaaacagaatccagacatagtggtctat
caatacatggatgatttgtatgtaggatctgacttagaaatagggcagcatagaacaaaa
atagaggaaytgagacaacatttgctgaaatggggacttactacaccagacaaaaaacat
cagaaagaacctcccttcctttggatgggttatgaaytacatcctgataagtggacagta
cagcctatagtgctgccagaaaaggacaactggactgtcaatgacatacagaagttagtr
ggaaaattgaattgggcaagtcagatttacccagggattaaagtaaaacaattatgcaga
ctccttaggggaactaaggcactaacagacatagtaccactaacaaaagaggcagagcta
------------------------------------------------------------
------------------------------------------------------------
---------------------------------------------------------
>OK148913
cctcagatcactctttggcaacgacccctagtcacagtaaaagtagggggacagatgaag
gaagctctattagatacaggagcagatgatacagtattagaagacataaatttgccagga
aaatggaaaccaaaaatgatagggggaattggaggttttatcaaagtaaaacagtatgat
caaataatcatagaaatttgtggaaagaaagctataggtacagtattagtaggacccaca
cctgtcaacataattggaagaaatctgttgactcaaattggttgcactttaaattttcct
attagtcctattgaaactgtaccagtaaaattgaagccaggaatggatggcccaaagatt
aaacaatggccattaacggaagaaaaaataaaagcattaatagaaatctgtacagaaatg
gaaaaggaagggaaaatctcaaaaattgggcctgaaaatccatacaatactccagtattt
gccataaagaaaaaagacagtactaaatggagaaaattagtagattttagagaacttaat
aaaagaactcaagatttttgggaggttcaattaggaataccgcatcctgcagggttaaaa
aagaaaaaatcagtaacagtactagatgtgggagatgcatatttttcagttcccttatat
gaagcattcaggaagtatactgcatttaccatacctagtacaaacaatgagacaccaggg
attagatatcagtacaatgtacttccacagggatggaaaggatcaccagcaatatttcaa
agcagcatgacaaaaatcttagagccttttagaaaacagaatccagacatagtgatctat
caatacatggatgatttgtatgtmggatctgacttagaaatagggcagcatagaacaaaa
atagaggaactgagacaacatctactgaaatggggacttactacaccagacaaaaaacat
cagaaagaatctcccttcctttggatgggttatgaactacatcctgataaatggacagta
cagcctatagtgctgccagaaaaggacaactggactgtcaatgacatacagaagttagtg
ggaaaattgaattgggcaagtcagatttacccagggattaaagtaaaacaattatgcaga
ctccttaagggaactaaggcactaacagacatagtaccactaacaaaaga----------
------------------------------------------------------------
------------------------------------------------------------
---------------------------------------------------------
>OK148919
cctcagatcactctttggcaacgacccmtagtcacagtaaragtagggggwcagatgaag
gaagctctattagatacaggagcagatgatacagtattagaagayataaatttgccagga
aaatggaaaccaaaaatgatagggggaattggaggttttatcaaagtaaaacartatgat
caaatarycatagaaatttgtggaaagaaagctataggtacagtrttagtaggacccaca
cctgtcaacataattggaagaaatctgttgactcaaattggttgcactttaaattttcct
attagtcctattgaaactgtaccagtaamattgaagccaggaatggatggcccaaagatt
aaacaatggccattaacggaagaaaaaataaaagcattaatagaaatctgtacagaaatg
gaaaaggaagggaaaatcacaaaaattgggcctgaaaatccatacaayactccagtattt
gctataaagaaaaaagacagtactaaatggagaaaattagtagattttagagaacttaat
aaaagaactcaagatttttgggargtgcaattaggaataccgcatcctgcagggttaaaa
aagaaaaaatcagtaacagtactrgatgtgggagatgcatatttttcagttcccttatat
gaagaattcaggaagtatactgcatttaccatacctagtacaaacaatgagacaccaggg
attagatatcagtacaatgtacttccacagggatggaaaggatcaccagcaatatttcaa
agcagcatgacaagaatcttagagccttttagaaaacagaatccagrcatagtgatctat
caatacatggatgatttrtatgtaggatctgacttagaaatagggcagcatagaacaaaa
rtagaggaactgagacaacatctactgaaatggggacttactacaccagacaaaaaacat
cagaaagaatctcccttcctttggatgggttatgaactacatcctgataaatggacagta
cagcctatagtgctgccagaaaaggacaactggactgtcaatgatatacagaagttagtg
ggaaaattgaattgggcaagtcagatttacccagggattaaagtaagacaattatgcaga
ctccttaggggaactaaggcactaacagacatagtaccactaacaaaagaggcagagcta
gaactggcagaaaacagggaaattttaaaagaaccagtacatgggatgtattatgaccca
tcaaaagacttaatagcagaaatacagaagcaggggcaaggccaatggacatatcaaatc
tatcaggagccatttaaaaatctgaaaacaggaaaatatgcaaggtcaaggggtgcc
>OK148935
cctcaaatcactctttggcaacgacccctagtcacartaaragtagggggacaartraag
gaagctctattagayacaggagcagatgatacagtattagaagacataaatttgccagga
aaatggaaaccaaaaatgatagggggaattggaggttttatcaaagtaagacagtatgat
caaatacttatagaaatttgtggaaagaaagctataggtacagtattagtaggacctaca
cctgtcaacataattggaagaaatctgttgactcaaattggttgcactttaaattttccc
attagtcctattgaaactgtaccagtaaaattgaagccaggaatggatggcccaaaggtc
aaacaatggccattaacggaagaaaaaataaaagcattaatagaaatctgtacagaaatg
gaaaaggaagggaaaatctcaaaaattgggcctgaaaatccatacaatactccagtattt
gccataaagaaaaaagacagtactaaatggagaaaattagtagattttagagaacttaat
aaaagaactcaggatttttgggaggttcaattaggaataccgcatcctgcaggrttaaar
aagaaaaaatcagtaacagtactrgatgtgggagatgcatatttttcagttcccttakat
gaagatttcaggaagtatactgcattyaccatacctagtacaaacaatgagacaccaggg
attagatatcagtacaatgtacttccacagggatggaaaggatcaccagcaatatttcaa
agyagcatgacaaaaatmttagagccttttagaaaaaagaatccagacatggtgatctat
caatacatggatgatttgtatgtaggatctgacttagaaatagggcagcatagaacaaaa
atagaggaactgagacaacatctactgaaatggggacttactacaccagacaaaaaacat
cagaaagaacctcccttcctttggatgggttatgaactacatcctgataaatggacagta
cagcctatagtgctgccagaaaaggacagctggactgtcaatgacatacagaagttagtg
ggaaaattgaattgggcaagtcagatttacccaggrattaaggtaaracaattatgcaga
ctccttaggggagccaaagcactaacagacatagtaccactaacaaaagaggcagagcta
gaactggcagaaaacagggaaattttaaaagaaccagtacatggggtgtattatgaccca
tcaaaagatttaatagcagaaatacagaagcaggggcaaggccaatggacatatcaaatc
tatcaggagccatttaaaaatctgaaaacaggaaaatatgcaaggacaaggggtgcc
>47_BF.ES.2012.CRF47_BF_1897463396557405.MF403401
cctcaaatcactctttggcaacgacccctagttacaataaaaatagggggacagatgaag
gaagctctattagatacaggagcagatgatacagtgttagaagacataaatttgccagga
aaatggaaaccaaaaatgatagggggaattggaggttttatcaaagtaagacagtatgat
caaatacttatagaaatttgtggaaagaaagctataggtacagtattagtaggacctaca
cctgtcaacataattggaagaaatctgttgactcaaattggttgcactttaaattttccc
attagtcctattgaaactgtaccagtaaaattgaagccaggaatggatggcccaaaggtc
aaacaatggccattaacggaagaaaaaataaaagcattaatagaaatttgtacagaaatg
gaaaaggaagggaaaatctcaaaaattgggcctgaaaatccatacaatactccagtattt
gccataaagaaaaaagacagtactaaatggagaaaattagtagactttagagaacttaat
aaaagaactcaggatttttgggaggttcaattaggaataccgcatcctgcagggttaaaa
aagaaaaaatcagtaacagtgctagatgtgggagatgcatatttttcagttcccttatat
gaagaattcaggaagtatactgcatttaccatacctagtacaaacaatgagacaccaggg
atcagatatcagtacaatgtacttccacaaggatggaaaggatcaccagcaatatttcaa
agcagcatgattaaaatcttagagccttttagaaaacagaatccagacatagtgatctat
caatacatggatgatttgtatgtaggatctgacttagaaatagagcaacatagaacaaaa
atagaggaactgagacaacatctactgaaatggggacttactacaccagacaaaaaacat
cagaaagaacctcccttcctttggatgggttatgaactacatcctgataaatggacagta
cagcctatagtgctgccagaaaaggacaactggactgtcaatgacatacagaagttagtg
ggaaaattgaattgggcaagtcagatttacccagggattaaagtaaaacaattatgcaaa
ctccttaagggaaccaaggcactaacagacatagtaccactaacaaaagaggcagagtta
gaattggcagaaaacaaggaaattttaaaagaaccagtacatggggtgtattatgaccca
tcaaaagacttaatagcagaaatacagaagcaggggcwgggc------------------
---------------------------------------------------------
>47_BF.ES.2012.CRF47_BF_0149134420320524.MF403377
cctcaaatcactctttggcaacgacccctagttacaataaaaatagggggacagatgaag
gaagctctattagatacaggagcagatgatacagtgttagaagacataaatttgccagga
aaatggaaaccaaaaatgatagggggaattggaggttttatcaaagtaagacagtatgat
caaatacttatagaaatttgtggaaagaaagctataggtacagtattagtaggacctaca
cctgtcaacataattggaagaaatctgttgactcaaattggttgcactttaaattttccc
attagtcctattgaaactgtaccagtaaaattgaagccaggaatggatggcccaaaggtc
aaacaatggccattaacggaagaaaaaataaaagcattaatagaaatttgtacagaaatg
gaaaaggaagggaaaatctcaaaaattgggcctgaaaatccatacaatactccagtattt
gccataaagaaaaaagacagtactaaatggagaaaattagtagactttagagaacttaat
aaaagaactcaggatttttgggaggttcaattaggaataccgcatcctgcagggttaaaa
aagaaaaaatcagtaacagtgctagatgtgggagatgcatatttttcagttcccttatat
gaagaattcaggaagtatactgcatttaccatacctagtacaaacaatgagacaccaggg
atcagatatcagtacaatgtacttccacaaggatggaaaggatcaccagcaatatttcaa
agcagcatgattaaaatcttagagccttttagaaaacagaatccagacatagtgrtctat
caatacatggatgatttgtatgtaggatctgacttagaaatagagcaacatagaacaaaa
atagaggaactgagacaacatctactgaaatggggacttactacaccagacaaaaaacat
cagaaagaacctcccttcctttggatgggttatgaactacatcctgataaatggacagta
cagcctatagtgctgccagaaaaggacaactggactgtcaatgacatacagaagttagtg
ggaaaattgaattgggcaagtcagatttacccagggattaaagtaaaacaattatgcaaa
ctccttaagggaaccaaggcactaacagacatagtaccactaacaaaagaggcagagtta
gaattggcagaaaacaaggaaattttaaaagaaccagtacatggggtgtattatgaccca
tcaaaagacttaatagcagaaatacagaagcaggggcagagc------------------
---------------------------------------------------------
>47_BF.ES.2011.CRF47_BF_9057891481596156.MF403337
cctcaaatcactctttggcaacgacccctagtcacaataaaaatagggggacagatgaag
gaagctctattagatacaggagcagatgatacagtgttagaagacataaatttgccagga
aaatggaaaccaaaaatgatagggggaattggaggttttatcaaagtaagacagtatgat
caaatacttatagaaatttgtggaaagaaagctataggtacagtattagtaggacctaca
cctgtcaacataattggaagaaatctgttgactcaaattggttgcactttaaattttccc
attagtcctattgaaactgtaccagtaaaattgaagccaggaatggatggcccaaaggtc
aaacaatggccattaacggaagaaaaaataaaagcattaatagaaatttgtacagaaatg
gaaaaggaagggaaaatctcaaaaattgggcctgaaaatccatacaatactccagtattt
gccataaagaaaaaagacagtactaaatggagaaaattagtagactttagagaacttaat
aaaagaactcaggatttttgggaggttcaattaggaataccgcatcctgcagggttaaaa
aagaaaaaatcagtaacagtactagatgtgggagatgcatatttttcagttcccttatat
gaagaattcaggaagtatactgcatttaccatacctagtacaaacaatgagacaccaggg
atcagatatcagtacaatgtacttccacaaggatggaaaggatcaccatcaatatttcaa
agcagcatgacgaaaatcttagagccttttagaaaacagaatccagacatagtggtctat
caatacatggatgatttgtatgtaggatctgacttagaaatagggcaacatagaacaaaa
atagaggaactgagacaacatctactgaaatggggacttactacaccagacaaaaaacat
cagaaagaacctcccttcctttggatgggttatgaactacatcctgataaatggacagta
cagcctatagtgctgccagaaagggacaactggactgtcaatgacatacagaagttagtg
ggaaaattgaattgggcaagtcagatttacccagggattaaagtaaaacaattatgcaga
ctccttaggggaaccaaggcactaacagacatagtaccactaacaaaagaggcagagtta
gaattggcagaaaacaaggaaattttaaaagaaccagtacatggggtgtattatgaccca
tcaaaagacttaatagcagaaatacagaagcaggggcagggc------------------
---------------------------------------------------------
>OK148966
cctcaaatcactctttggcaacgacccctagtcacaataaaaatagggggacagatgaag
gaagctctattagatacaggagcagatgatacagtgttagaagacataaatttgccagga
aaatggaaaccaaaaatgatagggggaattggaggttttatcaaagtaagacagtatgat
caaatacttatagaaatttgtggaaagaaagctataggtacagtattagtaggacctaca
cctgtcaacataattggaagaaatctgttgactcaaattggttgcactttaaattttccc
attagtcctattgaaactgtaccagtaaaattgaagccaggaatggatggcccaaaggtc
aaacaatggccattaacggaagaaaaaataaaagcattaatagaaatttgtacagaaatg
gaaaaggaagggaaaatctcaaaaattgggcctgaaaatccatacaatactccagtattt
gccataaagaaaaaagacagtactaaatggagaaaattagtagactttagagaacttaat
aaaagaactcaggatttttgggaggttcaattaggaataccgcatcctgcagggttaaaa
aagaaaaaatcagtaacagtactagatgtgggagatgcatatttttcagttcccttatat
gaagaattcaggaagtatactgcatttaccatacctagtacaaacaatgagacaccaggg
atcagatatcagtacaatgtacttccacaaggatggaaaggatcaccagcaatatttcaa
agcagcatgacgaaaatcttagagccttttagaaaacagaatccagacatagtggtctat
caatacatggatgatttgtatgtaggatctgacttagaaatagggcaacatagaacaaaa
atagaggaactgagacaacatctactgaaatggggacttactacaccagacaaaaaacat
cagaaagaacctcccttcctttggatgggttatgaactacatcctgataaatggacagta
cagcctatagtgctgccagaaaaggacaactggactgtcaatgacatacagaagttagtg
ggaaaattgaattgggcaagtcagatttacccagggattaaagtaaaacaattatgcaga
ctccttaggggaaccaaggcactaacagacatagtaccactaacaaaagaggcagagtta
------------------------------------------------------------
------------------------------------------------------------
---------------------------------------------------------
>OK148949
cctcaaatcactctttggcaacgacccctagtcacaataaaaatagggggacagatgaag
gaagctctattagatacaggagcagatgatacagtgttagaagacataaatttgccagga
aaatggaaaccaaaaatgatagggggaattggaggttttatcaaagtaagacagtatgat
caaatacttatagaaatttgtggaaagaaagctataggtacagtattagtaggacctaca
cctgtcaacataattggaagaaatctgttgactcaaattggttgcactttaaattttccc
attagtcctattgaaactgtaccagtaaaattgaagccaggaatggatggcccaaaggtc
aaacaatggccattaacggaagaaaaaataaaagcattaatagaaatttgtacagaaatg
gaaaaggaagggaaaatctcaaaaattgggcctgaaaatccatacaatactccagtattt
gccataaagaaaaaagacagtactaaatggagaaaattagtagactttagagaacttaat
aaaagaactcaggatttttgggaggttcaattaggaataccgcatcctgcagggttaaaa
aagaaaaaatcagtaacagtactagatgtgggagatgcatatttttcagttccyttatat
gaagaattcaggaartatactgcatttaccatacctagtacaaacaatgagacaccaggg
atcagatatcagtacaatgtacttccacaaggatggaaaggatcaccagcaatatttcaa
agcagcatgacraaaatcttagagccttttagaaaacagaatccagacatagtggtctat
caatacatggatgatttgtatgtaggatctgacttagaaatagggcaacatagaacaaaa
atagaggaactgagacagcatctactgaaatggggacttactacaccagacaaaaaacat
cagaaagaacctcccttcctttggatgggttatgaactacatcctgataaatggacagta
cagcctatagtgctgccagaaaaggacaactggactgtcaatgacatacagaagttagtg
ggaaaattgaattgggcaagtcagatttacccagggattaaagtaaaacaattatgyaga
ctccttaggggaaccaaggcactaacagacatagtaccactaacaaaagaggcagagtta
------------------------------------------------------------
------------------------------------------------------------
---------------------------------------------------------
>OK148946
cctcaaatcactctttggcaacgacccctagtcacaataaaaatagggggacagatgaag
gaagctctattagatacaggagcagatgatacagtgttagaagacataaatttgccagga
aaatggaarccaaaaatgatagggggaattggaggttttatcaaagtaagacagtatgat
caaatacttatagaaatttgtggaaagaaagctataggtacagtattagtaggacctaca
cctgtcaacataattggaagaaatctgttgactcaacttggttgcactttaaattttccc
attagtcctattgaaactgtaccagtaaaattgaagccaggaatggatggcccaaaggtc
aaacaatggccattaacggaagaaaaaataaaagcattaatagaaatttgtacagaaatg
gaaaaggaagggaaaatctcaaaaattgggcctgaaaatccatacaatactccagtattt
gccataaagaaaaaagacagtactaaatggagaaaattagtagactttagagaacttaat
aaaagaactcaggatttttgggaggttcaattaggaataccgcatcctgcagggttaaaa
aagaaaaaatcagtaacagtactagatgtgggagatgcatatttttcagttcccttatat
gaagaattcaggaagtatactgcatttaccatacctagtacaaacaatgagacaccaggg
atyagatatcagtacaatgtacttccacaaggatggaaaggatcaccagcaatatttcaa
agcagcatgacgaaaatcttagagccttttagaaaacagaatccagacatagtggtctat
caatacatggatgatttgtatgtaggatctgacttagaaatagggcaacatagaacaaaa
atagaggaactgagacaacatctactgaaatggggacttactacaccagacaaaaaacat
cagaaagaacctcccttcctttggatgggttatgaactacatcctgataaatggacagta
cagcctatagtgctgccagaaaaggacaactggactgtcaatgacatacagaagttagtg
ggaaaattgaattgggcaagtcagatttacccagggattaaagtaaaacaattatgcaga
ctccttaggggaaccaaggcactaacagacatagtaccactaacaaaagaggcagagtta
------------------------------------------------------------
------------------------------------------------------------
---------------------------------------------------------
>OK148958
cctcaaatcactctttggcaacgacccctagtcacaataaaaatagggggacagatgaag
gaagctctattagatacaggagcagatgatacagtgttagaagacataaatttgccagga
aaatggaaaccaaaaatgatagggggaattggaggttttatcaaagtaagacagtatgat
caaatacttatagaaatttgtggaaagaaagctataggtacmgtattagtaggacctaca
cctgtcaacataattggaagaaatctgttgactcaaattggttgcactttaaattttccc
attagtcctattgaaactgtaccagtaaaattgaagccaggaatggatggcccaaaggtc
aaacaatggccattracggaagaaaaaataaaagcattaatagaaatttgtacagaaatg
gaaaaggaagggaaaatctcaaaaattgggcctgaaaatccatacaatactccagtattt
gccataaagaaaaaagacagtactaaatggagaaaattagtagactttagagaacttaat
aaaagaactcaggatttttgggaggttcaattaggaataccgcatcctgcagggttaaaa
aagaaaaaatcagtaacagtactagatgtgggagatgcatatttttcagttcccttatat
gaagaattcaggaagtatactgcatttaccatacctagtacaaacaatgagacaccaggg
atcagatatcagtacaatgtacttccacaaggatggaaaggatcaccagcaatatttcaa
agcagcatgacgaaaatcttagagccttttagaaaacagaatccagacatagtrgtctat
caatacatggatgatytgtatgtaggatctgacttagaaatagggcaacatagaayaaaa
atagaggaactgagacaacatctactgaaatggggactyactacaccagacaaaaaacat
cagaaagaacctcccttcctttggatgggttatgaactacatcctgataaatggacagta
cagcctatagtgctgccagaaaaggacaactggactgtcaatgacatacagaagttagtg
ggaaaattgaattgggcaagtcagatttacccagggattaaagtaaaacaattatgcaga
ctccttaggggaaccaaggcactaacagacatagtaccactaacaaaagaggcagagtta
------------------------------------------------------------
------------------------------------------------------------
---------------------------------------------------------
>OK148961
cctcaaatcactctttggcaacgacccctagtcacaataaaaatagggggacagatgaag
gaagctctattagatacaggagcagatgatacagtgttagaagacataaatttgccagga
aaatggaaaccaaaaatgatagggggaattggaggttttatcaaagtaagacagtatgat
caaatacttatagaaatttgtggaaagaaagctataggtacagtattagtaggacctaca
cctgtcaacataattggaagaaatctgttgactcaaattggttgcactttaaattttccc
attagtcctattgaaactgtaccagtaaaattgaagccaggaatggatggcccaaaggtc
aaacaatggccattaacggaagaaaaaataaaagcattaatagaaatttgtacagaaatg
gaaaaggaagggaaaatctcaaaaattgggcctgaaaatccatacaatactccagtattt
gccataaagaaaaaagacagtactaaatggagaaaattagtagactttagagaacttaat
aaaagaactcaggatttttgggaggttcaattaggaataccgcaccctgcaggattaaaa
aagaaaaaatcagtaacagtactagatgtgggagatgcatatttttcagttcccttatat
gaagaattcaggaagtatactgcatttaccatacctagtacaaacaatgagacaccaggg
atcagatatcagtacaatgtacttccacaaggatggaaaggatcaccagcaatatttcaa
agcagcatgactaaaatcttagagccttttagaaaacagaatccagacatagtggtctat
caatacatggatgatttgtatgtaggatctgacttagaaatagagcaacatagaacaaaa
atagaggaactgagacaacatctactgaaatggggacttactacaccagataaaaaacat
cagaaagaacctcccttcctttggatgggttatgaattacatcctgataaatggacagta
cagcctatagtgctgccagaaaaggacaactggactgtcaatgacatacagaagttagtg
ggaaaattgaattgggcaagtcagatttacccagggattaaagtaagacaattatgcaga
ctccttaggggaaccaaggcactaacagacatagtaccactaacaaaagaggcagagtta
------------------------------------------------------------
------------------------------------------------------------
---------------------------------------------------------
>OK148945
cctcaaatcactctttggcaacgacccctagtcacaataaaaatagggggacagatgaag
gaagctctattagatacaggagcagatgatacagtgttagaagacataaatttgccagga
aaatggaaaccaaaaatgatagggggaattggaggttttatcaaagtaagacagtatgat
caaatacttatagaaatttgtggaaagaaagctataggtacagtattagtaggacctaca
cctgtcaacataattggaagaaatctgttgactcaaattggttgcactttaaattttccc
attagtcctattgaaactgtaccagtaaaattgaagccaggaatggatggcccaaaggtc
aaacaatggccattaacggaagaaaaaataaaagcattaatagaaatttgtacagaaatg
gaaaaggaagggaaaatctcaaaaattgggcctgaaaatccatayaatactccagtattt
gccataaagaaaaaagacagtactaaatggagaaaattagtagactttagagaacttaat
aaaagaactcaggatttttgggaggttcaattaggaataccgcatcctgcagggttaaaa
aagaaaaaatcagtaacagtactagatgtgggagatgcatatttttcagttcccttatat
gaagaattcaggaagtatactgcatttaccatacctagtacaaacaatgagacaccaggg
atcagatatcagtacaatgtacttccacaaggatggaaaggatcaccagcaatatttcaa
agcagcatgattaaaatcttagagccttttagaaaacagaatccagacatagtggtctat
caatacatggatgatttgtatgtaggatctgacttagaaatagagcaacatagaacaaaa
atagaggaactgagacaacatctactgaaatggggacttactacaccagacaaaaaacat
cagaaagaacctcccttcctttggatgggttatgaactacatcctgataaatggacagta
cagcctatagtgctgccagaaaaggacaactggactgtcaatgacatacagaagttagtg
ggaaaattgaattgggcaagtcagatttacccagggattaaagtaaaacaattatgcaga
ctccttaggggaaccaaggcactaacag--------------------------------
------------------------------------------------------------
------------------------------------------------------------
---------------------------------------------------------
>OK148960
cctcaaatcactctttggcaacgacccctagtcacaataaaaatagggggacagatgaag
gaagctctattagatacaggagcagatgatacagtgttagaagacataaatttgccagga
aaatggaaaccaaaaatgatagggggaattggaggttttatcaaagtaagacagtatgat
caaatacttatagaaatttgtggaaagaaagctataggtacagtattagtaggacctaca
cctgtcaacataattggaagaaatctgttgacgcaaattggttgcactttaaattttccc
attagtcctattgaaactgtaccagtaaaattgaagccaggaatggatggcccaaaggtc
aaacaatggccattaacagaagaaaaaataaaagcattaatagaaatttgtacagaaatg
gaaaaggaagggaaaatctcaaaaattgggcctgaaaatccatacaatactccagtattt
gccataaagaaaaaagacagtactaaatggagaaaattagtagactttagagaacttaat
aaaagaactcaggatttttgggaggttcaattaggaataccgcatcctgcagggttaaaa
aagaaaaaatcagtaacagtactagatgtgggagatgcatatttttcagttcccttatat
gaagaattcaggargtatactgcatttaccatacctagtacaaacaatgagacaccaggg
atcagatatcagtacaatgtacttccacarggatggaaaggatcaccagcaatatttcaa
agcagcatgattaaaatcttagagccttttagaaaacagaatccagacatagtggtctat
caatacatggatgatttgtatgtaggatctgacttagaaatagagcaacatagaacaaaa
atagaggaactgagacaacatctactgaaatggggacttactacaccagacaaaaaacat
cagaaagaacctcccttcctttggatgggttatgaactacatcctgataaatggacagta
cagcctatagtgctgccagaaaaggacaactggactgtcaatgacatacagaagttagtg
ggaaaattgaattgggcaagtcagatttacccagggattaaagtaaaacaattatgcaga
ctccttaggggaaccaaggcactaacagacatag--------------------------
------------------------------------------------------------
------------------------------------------------------------
---------------------------------------------------------
>OK148910
cctcaaatcactctttggcaacgacccctagtcacaataaaaatagggggacagatgaag
gaagctctattagatacaggagcagatgatacagtgttagaagayataaatttgccagga
aaatggaaaccaaaaatgatagggggaattggaggttttatcaaagtaagacagtatgat
caaatacttatagaaatttgtggaaagaaagctataggtacagtattagtaggacctaca
cctgtcaacataattggaagaaatctgttgactcaaattggttgcactttaaattttccc
attagtcctattgaaactgtaccagtaaaattgaagccaggaatggatggcccaaaggtc
aaacaatggccattaacggaagaaaaaataaaagcattaatagaaatttgtacagaaatg
gaaaaggaagggaaaatctcaaaaattgggcctgaaaatccatacaatactccagtattt
gcyataaagaaaaaagacagtactaaatggagaaaattagtagactttagagaacttaat
aaaagaactcaggatttttgggaggttcaattaggaataccrcatcctgcagggttaaaa
aagaaaaaatcaataacagtactagatgtgggagatgcatatttttcagttcccttatat
gaagaattcaggaagtatactgcatttaccatacctagtataaacaatgagacaccaggg
atcagatatcagtacaatgtacttccacaaggatggaaaggatcaccagcaatatttcaa
agcagcatgacgaaaatcttagagccttttagaaaacagaatccagacatagtggtctat
caatacatggatgatttgtatgtaggatctgacttagaaatagggcaacatagaacaaaa
atagaggaactgagacaacatctactgaaatggggacttactacaccagacaaaaaacat
cagaaagaacctcccttcctttggatgggttatgaactacatcctgataaatggacagta
cagcctatagtgctgccagaaaaggacagctggactgtcaatgacatacagaagttagtg
ggaaaattgaattgggcaagtcagatttacccagggattaaagtaaaacaattatgyaga
ctccttaggggaaccaaggcactaacagacatagtaccactaacaaaagaggcagagtta
gaattggcagaaaacagggaaattttaaaagaaccagtacatggggtgtattatgaccca
tcaaaagacttaatagcagaaatacagaagcaggggcagggccaatggacatatcaaatt
tatcaggagccatttaaaaatctgaaaacaggaaaatatgca---------------
>OK148943
cctcaaatcactctttggcaacgacccctagtyacaataaaaatagggggacagatgaag
gaagctctattagatacaggagcagatgatacagtgttagaagacataaatttgccagga
aartggaaaccaaaaatgatagggggaattggaggttttatcaaagtaagacagtatgat
caaatacttatagaaatttgtggaaagaaagctataggtacagtattagtaggacctaca
cctgtcaacataattggaagaaatctgttgactcaaattggttgcactttaaattttccc
attagtcctattgaaactgtaccagtaaaattgaagccaggaatggatggcccaaaggtc
aaacaatggccattaacggargaaaaaataaaagcattaatagaaatttgtacagaaatg
gaaaaggaagggaaaatctcaaaaattgggcctgaaaatccatacaatactccagtattt
gccataaagaaaaaagacagtactaaatggagaaaattagtagactttagagaacttaat
aaaagaactcargatttttgggaggttcaattrggaataccgcatcctgcagggttaaaa
aagaaaaaatcagtaacagtactagatgtgggagatgcatatttttcagttcccttatat
gaagaattcaggaagtatactgcatttaccatacctagtacaaacaatgagacaccaggg
atcagatatcagtacaatgtacttccacaaggatggaaaggatcaccagcaatatttcaa
agcagcatgacgaaaatcttagagccttttagaaaacagaatccagacatagtggtctat
caatacatggatgatttgtatgtaggatctgacttagaaatagagcaacatagaacaaaa
atagaggaactgagacaacatctactgaaatggggacttactacaccagacaaaaaacat
cagaaagaacctcccttcctttggatgggttatgaactacatcctgayaaatggacagta
cagcctatartgctgccagaaaaggacaactggactgtcaatgacatacagaagttagtg
ggaaaattgaattgggcaagtc--------------------------------------
------------------------------------------------------------
------------------------------------------------------------
------------------------------------------------------------
---------------------------------------------------------
>OK148952
cctcaaatcactctttggcaacgacccctagtyacaataaaaatagggggacagatgaag
gaagctctattagatacaggagcagatgatacagtgttagaagamataaatttgccagga
aaatggaaaccaaaaatgatagggggaattggaggttttatcaaagtaagacagtatgat
caaatamytatagaaatttgtggaaagaaagctataggtacagtattagtaggacctaca
cctgtcaacataattggaagaaatctgttgactcaaattggttgcactttaaattttccc
attagtcctattgaaactgtaccagtaaaattgaagccaggaatggatggcccaaaggtc
aaacaatggccattaacggaagaaaaaataaaagcattaatrgaaatttgtacagaaatg
gaaaaggaagggaaaatctcaaaaattgggcctgaaaatccatacaatactccagtattt
gccataaagaaaaaagacagtactaaatggagaaaattagtagactttagagaacttaat
aaaagaactcaggatttytgggaggtkcaattaggaataccgcatcckgcagggttaaaa
aagaaaaaatcagtaacagtrctagatgtgggagatgcatatttttcarttcccttatat
gaagaattcaggaagtatactgcatttaccatacctagtacaaacaatgagacaccaggg
atcagatatcagtacaatgtacttccacaaggatggaaaggatcaccagcaatatttcaa
agcagcatgattaaaatcttagagccttttagaaaacagaatccagacatagtgrtctat
caatacatggatgatttgtatgtaggatctgacttagaaatagagcaacatagaacaaaa
atagaggaactgagacaacatctactgaaatggggacttactacaccagacaaaaaacat
cagaaagaacctcccttcctttggatgggttatgaactacatcctgataaatggacagta
cagcctatagtgctgccagaaaaggacaactggactgtcaatgacatacagaagttagtg
ggaaaattgaattgggcaagtcagatttacccagggattaaartaaracaattatgyaga
ctccttaggggarccaaggcactaacagacatagtaccactaacaaaagaggcagagtta
------------------------------------------------------------
------------------------------------------------------------
---------------------------------------------------------
>OK148968
cctcaaatcactctttggcaacgacccytagttacaataaaaatagggggacagatgaag
gaagctctattagatacaggagcagatgatacagtgttagaagacataaatttgccagga
aaatggaaaccaaaaatgatagggggaattggaggttttatcaaagtaagacagtatgat
caaatacttatagaaatttgtggaaagaaagctataggtacagtattagtaggacctaca
cctgtcaacataattggaagaaatctgttgactcaaattggttgcactttaaattttccc
attagtcctattgaamctgtaccagtaaaattgaagccaggaatggatggcccaaaggtc
aaacaatggccattaacggaagaaaaaataaaagcattaatagaaatttgtacagaaatg
gaaaaggaagggaaaatctcaaaaattgggcctgaaaatccatacaatactccagtattt
gccataaagaaaaaagacagtactaaatggagaaaattagtagactttagagaacttaat
aaaagaactcaggatttttgggaggttcaattaggaataccgcatccggcagggttaaaa
aagaaaaaatcagtaacagtactagatgtgggagatgcatatttttcagttcccttatat
gaagaattcaggaagtatactgcatttaccatacctagtacaaacaatgagacaccaggg
atcagatatcagtacaatgtacttccacaaggatggaaaggatcaccagcaatatttcaa
agcagcatgrttaaaatcttagakccttttagaaaacagaatccagacatagtggtctat
caatacatggatgatttgtatgtaggatctgacttagaaatagagcaacatagaacaaaa
atagaggaactgagacaacatctactgaaatggggacttactacaccagacaaaaaacat
cagaaagaacctcccttcctttggatgggttatgaactacatcctgataaatggacagta
cagcctatagtgctgccagaaaaggacaactggactgtcaatgacatacagaagttagtg
ggaaaattgaattgggcaagtcagatttacccagggattaaagtaagacaattatgcaga
ctccttaggggagccaaggcactaacagacatagtaccactaacaaaagaggcagagtta
------------------------------------------------------------
------------------------------------------------------------
---------------------------------------------------------
>OK148971
cctcaaatcactctttggcaacgacccctagtcacaataaaaatagggggacagatgaag
gaagctctattagatacaggagcagatgatacagtgttagaagacataaatttgccagga
aaatggaaaccaaaaatgatagggggaattggaggttttatcaaagtaagacagtatgat
caaatacttatagaaatttgtggaaagaaagctataggtacagtattagtaggacctaca
cctgtcaacataattggaagaaatctgttgactcaaattggttgcactttaaattttccc
attagtcctattgaaactgtaccagtaaaattgaagccaggaatggatggcccaaaggtc
aaacaatggccattaacggaagaaaaaataaaagcattaatagaaatttgtacagaaatg
gagaaggaagggaaaatctcaaaaattgggcctgaaaatccatacaacactccagtattt
gccataaagaaaaaagacagtactaaatggagaaaattagtagactttagagaacttaat
aaaagaactcaggatttttgggaggttcaattaggaataccgcaycctgcagggttaaaa
aagaaaaaatcagtaacagtactagatgtgggagatgcatatttttcagttcccttatat
gaagaattcaggaagtatactgcatttaccatacctagtacaaacaatgagacaccaggg
atcagatatcagtacaatgtacttccacaaggatggaaaggatcaccagcaatatttcaa
agcagcatgattaaaatcttagagccttttagaaaacagaatccagacatagtgatctat
caatacatggatgatttgtatgtaggatctgacttagaaatagagcaacatagaacaaaa
atagaggaactgagacaacatctactgaaatggggacttactacaccagacaaaaaacat
cagaaagaacctcccttcctttggatgggttatgagctacatcctgataaatggacagta
cagcctatagtgctgccagaaaaggacaactggactgtcaatgacatacagaagttagtg
ggaaaattgaattgggcaagtcagatttacccagggattaaagtaagacaattatgcaga
ctccttaggggaaccaaggcactaacagacatagtaccactaacaaaagaggcagagtta
gaattggcagaaaacaaggaaattttaaaagaaccagtacatggggtgtattatgaccca
tcaaaagacttaatagcagaaatacagaagc-ggggcagggccaatggacatatcaaatt
tatcaggagccatttaaaaatctgaaaacaggaaaatatgcaaggacgaggggtgcc
>OK148970
cctcaaatcactctttggcaacgacccctagttacaataaaaatagggggacagatgaag
gaagctctattagatacaggagcagatgatacagtrttagaagacataaatttgccagga
aaatggaaaccaaaaatgatagggggaattggaggttttatcaaagtaagacagtatgat
caaatamcyatagaaatttgtggaaagaaagctataggtacagtattagtaggacctaca
cctgtcaacataattggaagaaatctgttgactcaaattggttgcactttaaatttyccy
attagtcctattgaaactgtaccagtaaaattgaagccaggaatggatggcccaaaggtc
aaacaatggccattaacggaagaaaaaataaaagcattaatagaaatttgtacagaaatg
gaaaaggaagggaaaatctcaaaaattgggcctgaaaatccatacaatactccagtattt
gccataaagaaaaaagacagtactaaatggagaaaattagtagactttagagaacttaat
aaaagaactcaggatttttgggaggtgcaattaggaataccgcatcctgcagggttaaaa
aagaaaaaatcagtaacagtactrgatgtgggagatgcatatttttcarttcccttacat
gaagaattcaggaagtatactgcatttaccatacctagtacaaacaatgagacaccaggg
atcagatatcagtacaatgtacttccacaaggatggaaaggatcaccagcaatatttcaa
agcagcatgattaaaatcttagagccttttagaaaacagaatccagacatagtgatctat
caatacatggatgatttgtatgtaggatctgacttagaaatagagcaacatagaacaaaa
atagaggaactgaggcaacatctactgaaatggggacttactacaccagacaaaaaacat
cagaaagaacctcccttcctttggatgggttatgaactacatcctgataaatggacagta
cagcctatagtgttgccagaaaaggacaactggactgtcaatgacatacagaagttagtg
ggaaaattgaattgggcaagtcagatttacccagggattaaagtaagacaattatgcaga
ctccttaggggaaccaaggcactaacagacatagtaccactaacaaaagaggcagagtta
gaattggcagaaaacaaggaaattttaaaagaaccagtacatggggtgtattatgaccca
tcaaaagacttaatagcagagatacagaagc-ggggcagggccaatggacatatcaaatt
tttcaggagccatttaaaaatctgaaaacaggaaaatatgcaaggacgaggggtgcc
>OK148942
cctcaaatcactctttggcaacgacccctagttacaataaaaatagggggacagatgaag
gaagctctattagatacaggagcagatgatacagtgttagaagaaataaatttgccagga
aaatggaaaccaaaaatgatagggggaattggaggttttatcaaagtaagacagtatgat
caaatacttatagaaatttgtggaaagaaagctataggtacagtattagtaggacctaca
cctgtcaacataattggaagaaatctgttgactcaaattggttgcactttaaattttccc
attagtcctattgaaactgtaccagtaaaattgaagccaggaatggatggcccaaaggtc
aaacaatggccattaacggaagaaaaaataaaagcattaatggaaatttgtacagaaatg
gaaaaggaagggaaaatctcaaaaattgggcctgaaaatccatacaatactccagtattt
gccataaagaaaaaagacagtactaaatggagaaaattagtagactttagagaacttaat
aaaagaactcaggatttttgggaggttcaattaggaataccgcacccggcagggttaaaa
aagaaaaaatcagtaacagtactagatgtgggagatgcatatttttcagttcccttatat
gaagaattcaggaagtatactgcatttaccatacctagtacaaacaatgagacaccaggg
atcagatatcagtacaatgtacttccacaaggatggaaaggatcaccagcaatatttcaa
agcagcatgattaaaatcttagagccttttagaaaacagaatccagacatagtgatctat
caatacatggatgatttgtatgtaggatctgacttagaaatagagcaacatagaacaaaa
atagaggaactgagacaacatctactgaaatggggacttactacaccagacaaaaaacat
cagaaagaacctcccttcctttggatgggttatgaactacatcctgataaatggacagta
cagcctatagtgctgccagaaaaggacaactggactgtcaatgacatacagaagttagtg
ggaaaattgaattgggcaagtcagatttacccagggattaaaataaaacaattatgtaaa
ctccttaggggagccaaggcactaacagacatagtaccactaacaaaggaggcagagtta
gaattggcagaaaacaaggaaattttaaaagaaccagtacatggggtgtattatgaccca
tcaaaagacttaatagcagaaatacagaagcaggggcagggccaatggacatatcaaatt
tttcaggagccatttaaaaatctgaagacaggaaaatatgcaagaacgaggggtgct
>OK148957
cctcaaatcactctttggcaacgacccctagttacaataaaaatagggggacagatgaag
gaagctctattagatacaggagcagatgatacagtgttagaagacataaatttgccagga
aaatggaaaccaaaaatgatagggggaattggaggttttatcaaagtaagacagtatgat
caaatacttatagaaatttgtggaaagaaagctataggtacagtattagtaggacctaca
cctgtcaacataattggaagaaatctgttgactcaaattggttgcactttaaattttccc
attagtcctattgaaactgtaccagtaaaattgaagccaggaatggatggcccaaaggtc
aaacaatggccattaacggaagaaaaaataaaagcattaatggaaatttgtacagaaatg
gaaaaggaagggaaaatctcaaaaattgggcctgaaaatccatacaatactccagtattt
gccataaagaaaaaggacagtactaaatggagaaaattagtagactttagagaacttaat
aaaagaactcaggatttttgggaggttcaattaggaataccgcaycctgcaggrttaaaa
aagaaaaaatcrgtaacagtactagatgtgggagatgcatatttttcagttcccttatat
gaagaattcaggaagtatactgcatttacyatacctagtacaaacaatgagacaccaggg
atcagatatcagtacaatgtacttccacaaggatggaaaggatcaccagcaatatttcaa
agcagcatgattaaaatcttagagccttttagaaaacagaatccagacatagtgatctat
caatacatggatgatttgtatgtaggatctgacttagaaatagagcaacatagaacaaaa
atagaggaactgagacaacatctactgaaatggggacttactacaccagacaaaaaacat
cagaaagaacctcccttcctttggatgggttatgaactacatcctgataaatggacagta
cagcctatagtactgccagaaaaggacaactggactgtcaatgacatacagaagttagtg
ggaaaattgaattgggcaagtcagatttacccagggattaaartaaaacaattatgtaaa
ctccttaggggagccaaggcactaacagacatagtaccactaacaaaagaggcagagtta
gaattggcagaaaacaaggaaattttaaaagaaccagtacatggggtgtattatgaccca
tcaaaagacttaatagcagaaatacagaagcaggggcagggccaatggacatatcaaatt
tttcaggagccatttaaaaatctgaaaacaggaaartatgcaagg------------
>OK148953
cctcaaatcactctttggcarcgaccyctagtcacaataaaaatagggggacagatgaar
gaagctctattagatacaggagcagatgatacagtgttagaagacataaatttgccagga
aaatggaaaccaaaaatgatagggggaattggaggttttatcaaagtaagacaatatgat
caaatacttatagaaatttgtggaaagaaagctataggtacagtattagtaggacctaca
cctgtcaacataattggaagaaatctgttgactcaaattggttgcactttaaattttccc
attagtcctattgaaactgtaccagtaaaattgaagccaggaatggatggcccaaaggtc
aaacaatggccattaacggaagaaaaaataaaagcattaatagaratttgtacagaaatg
gaaaaggaagggaaaatctcaaaaattgggcctgaaaatccatacaatactccagtattt
gccataaagaaaaaagayagtactaaatggagaaaattagtagactttagagaacttaat
aaaagaactcaggatttttgggaggttcaattaggaataccgcatcctgcagggttaaaa
aagaaaaaatcagtaacagtactagatgtgggagatgcatatttttcagttcccttayrt
raagamttcaggaagtatactgcatttaccatacctagtacaaacaatgagacaccaggg
atcagatatcagtacaatgtacttccacaaggatggaaaggatcaccakcaatatttcaa
agcagcatgacgaaaatyttagagccttttagaaaacagaatccagacatagtggtctat
caatacatggatgatttgtatgtaggatctgacttagaaatagggcaacatagaacaaaa
atagaggaactgagacaacatctactgaaatggggacttactacaccagacaaaaaacat
cagaaagaacctcccttcctttggatgggttatgaactacatcctgataaatggacagta
cagcctatagtgctgccagaaaaggacaactggactgtcaatgacatacagaagttagtg
ggaaaattgaattgggcaagtcagatttacccagggattaaagtaaaacaattatgcaga
ctccttaggggaaccaaggcactaacagacatagtaycactaacaaaagaggcagagtta
gaattggcagaaaacagggaaattttaaaagaaccagtacatggagtgtattatgaccca
tcaaaagacttaatagcagaaatacagaagc-ggggcagggccaatggacatatcaaatt
tatcaggagccatttaaaaatctgaaaacaggaaaatatgcaaggacgaggggt---
>OK148955
cctcaaatcactctttggcaacgacccctagtcacaataaaaatagggggacagatgaag
gaagctctattagatacaggagcagatgatacagtgttagaagacataaatttgccagga
aaatggaaaccaaaaatgatagggggaattggaggttttatcaaagtaagacagtatgat
caaatacttatagaaatttgtggaaagaaagctataggtacagtattagtaggacctaca
cctgtcaacataattggaagaaatctgttgactcaaattggttgcactttaaattttccc
attagtcctattgaaactgtaccagtaaaattgaagccaggaatggatggcccaaaggtc
aaacaatggccattaacggaagaaaaaataaaagcattaatagaaatttgtacagaaatg
gaaaaggaagggaaaatctcaaaaattgggcctgaaaatccatacaatactccagtattt
gccataaagaaaaaagacagtactaaatggagaaaattagtagactttagagaacttaat
aaaagaactcaggatttttgggaggttcaattaggaataccgcatcctgcagggttaaga
aagaaaaaatcagtaacagtgctagatgtgggagatgcatatttttcagttcccttatrt
gaagamttcagaaagtatactgcatttaccatacctagtacaaacaatgagacaccaggg
atcagatatcagtacaatgtacttccacaaggatggaaaggatcaccagcaatatttcaa
agcagcatgacgaaaatcttagagccttttagaaaacagaatccagacatagtggtctat
caatacatggatgatttgtatgtaggatctgacttagaaatagggcaacatagaacaaaa
atagaggaactgagacaacatctactaaaatggggacttactacaccagacaaaaaacat
cagaaagaacctcccttcctttggatgggttatgaactacatcctgataaatggacagta
cagcctatagwgctgccagaaaaggacagctggactgtcaatgacatacagaagttagtg
ggaaaattgaattgggcaagtcagatttacccagggattaaagtaaaacaattatgcaga
cttcttaggggaaccaaggcactaacagacatagtmccactaacagaagaggcagagtta
garttggcagaaaacarggaaattttaaaagaaccagtacatggggtgtattatgaccca
tcaaaagacttaatagcagaaatacagaagcaggggcagggccaatggacatatcaaatt
tatcaggagccatttaaaaatctgaaaacaggaaaatatgcaaggacgaggggtgcc
>OK148969
cctcaaatcactctttggcaacgacccctagtcacaataaaaatagggggacagatgaag
gaagctctattagatacaggagcagatgatacagtgttagaagacataaatttgccagga
aaatggaaaccaaaaatgatagggggaattggaggttttatcaaagtaagacagtatgat
caaatacttatagaaatttgtggaaagaaagctataggtacagtattagtaggacctaca
cctgtcaacataattggaagaaatctgttgactcaaattggytgcactttaaattttccc
attagtcctattgaaactgtaccagtaaaattgaagccaggratggatggcccaaaggtc
agacaatggccattaacggaagaaaaaataaaagcattaatagaaatttgtacagaaatg
gaaaaggaagggaaaatytcaaaaattgggcctgaaaatccatacaatactccagtattt
gccataaagaaaaaagacagtactaaatggagaaaattagtagactttagagaacttaat
aaaagaactcaggatttttgggaggttcaattaggaataccgcaycctgcagggttaaga
aagaaaaaatcagtaacagtgctagatgtgggagatgcatatttttcagttcccttayat
gaagacttcaggaagtatactgcattyaccatacctagtacaaacaatgagacaccaggg
atcagatatcagtayaatgtacttccacaaggatggaaaggatcaccagcaatatttcaa
agcagcatgacraaaatcttagagccttttagaaaacagaatccagacatagtgrtctat
caatacatggatgatttgtatgtaggatctgacttagaaatagggcaacatagaacaaaa
atagaggaactgagacaacatctactgaaatggggayttactacaccagacaaaaaacat
cagaaagaacctcccttcctttggatgggttatgaactacatcctgataaatggacagta
cagcctatagtgctgccagaaaaggacgactggactgtcaatgacatacagaagttagtg
ggaaaattgaattgggcaagtcagatttacccagggattaaagtaaaacaattatgcara
ctccttaggggaaccaaggcactaacagacatagtaccactaacaaaagaggcagagtta
gaattggcagaaaacarggaaattttaaaagaaccagtacatggggtgtattatgaccca
tcaaaagacttaatagcagaaatacagaagcaggggcagggccaatggacatatcaaatt
tatcaggagccatttaaaaatctgaaaacaggaaaatatgcaaggacgaggggtgcc
>OK148972
cctcaaatcactctttggcaacgacccctagtcacaataaaaatagggggacagctgaag
gaagctctattagatacaggagcagatgatacagtgttagaagacataaatttgccagga
aaatggaaaccaaaaatgatagggggaattggaggttttatcaaagtaagacagtatgat
caaatacttatagaaatttgtggaaagaaagctataggtacmgtattagtaggacctaca
ccggtcaacataattggaagaaatctgttgactcaaattggttgcactttaaattttccc
attagtcctattgaaactgtaccagtaaaattgaagccaggaatggatggcccaaaggtc
aaacaatggccattaacggaagaaaaaataaaagcattaatagaaatttgtacagaaatg
gaaaaggaagggaaaatctcaaaaattgggcctgaaaatccatacaatactccagtattt
gccataaagaaaaaagacagtactaaatggagaaaattagtagactttagagaacttaat
aaaagaactcaggatttttgggaggttcaattaggaatacctcatcctgcagggttaaaa
aagaaaaaatcagtaacagtactagatgtgggagatgcatatttttcagttcccttatat
gaagaatttaggaagtatactgcatttaccatacctagtacaaacaatgagacaccaggg
atcagatatcagtacaatgtacttccacaaggatggaaaggatcaccagcaatatttcaa
agcagcatgacgaaaatcttagagccttttagaaaacagaatccagacatagtggtctat
caatacatggatgatttgtatgtaggatctgacttagaaatagggcaacatagaacaaaa
atagaggaactgaggcaacatctactgaaatggggrcttactacaccagacaaaaaacat
cagaaagaaccycccttcctttggatgggttatgaactacatcctgataaatggacagta
cagcctatagtrytgccagaaaaggacarctggactgtcaatgacatacagaagttagtg
ggaaaattraattgggcaagtcagatttacccagggattaaagtaaaacarttatgcaga
ctccttaggggaaccaaggcactaacagacatagtaccactaacaaaagaggcagagtta
gaattggcggaaaacaaggaaattttaaaagaaccagtacatggggtgtattatgaccca
tcaaaagacttaatagcagaaatacagaagcaggggcagggccaatggacatatcaaatt
tatcaggagccattcaaraatctgaaaacaggaaaatatgcaaggacgaggggtgcc
>OK148973
cctcaaatcactctttggcaacgacccctagtcacaataaaaatagggggacagttaaag
gaagctctattagatacaggagcagatgatacagtgttagaagaaataaatttgccagga
aaatggaaaccaaaaatgatagggggaattggaggttttatcaaagtaagacagtatgat
caaatacttgtagaaatttgtggaaagaaagctataggtacagtattagtaggacctaca
cctgtcaacataattggaagaaatctgttgactcaaattggttgcactttaaattttccc
attagtcctattgaaactgtaccagtaaaattgaagccaggratggatggcccaaagrtc
aaacaatggccattaacggaagaaaaaataaaagcattaatagaaatttgtacagaaatg
gaaaaggaagggaaaatttcaaaaattgggcctgaaaatccatacaatactccagtattt
gccataaagaaaaaagacagtactaaatggagaaaattagtagactttagagaacttaat
aaaagaactcaggatttttgggaggttcaattaggaataccgcatccggcagggttaaaa
aasaaaaaatcagtaacagtactagatgtgggagatgcatatttttcagttcccttatat
gaagaattcaggaagtatactgcatttaccatacctagtataaacaatgagacaccaggg
atcagatatcagtacaatgtacttccacaaggatggaaaggatcaccagcaatatttcaa
agcagcatgattaaaatcttagagccttttagaaaacagaatccagacatagtgatctat
caatacatagatgatttgtatgtaggatctgacttagaaatagagcaacatagaacaaaa
atagaggaactgagacggcatttattgaaatggggacttactacaccagacaaaaaacat
cagaaagaacctcccttcctttggatgggttatgaactacatcctgataaatggacagta
cagcctatagtgctgccagaaaaggacaactggactgtcaatgacatacagaagttagtg
ggaaaattaaattgggcaagtcagatttacccagggattaaagtaaaacaattatgtaaa
ctccttaggggaaccaaggcactaacagacataataccactaacaaaagaggcagagtta
gaattggcagaaaacaaggaaattttaaaagaaccagtacatggggtgtattatgaccca
tcaaaagacttaatagcagaaatacagaagcaggggcagggccaatggacatatcaaatt
tttcaggagccatttaagaatctgaaaacaggaaaatatgcaagaacgaggggtgct
>OK148963
cctcaaatcactctttggcaacgacccctagtcacaataaaaatagggggacarttgaag
gaagctctattagatacaggagcagatgatacagtrttagaagamataaatttgccagga
aaatggaaaccaaaaatgatagggggaattggaggttttatcaaagtaagacagtatgat
caaataaytatagaaatttgtggraagaargctataggtacagtattagtaggacctaca
cctgtcaacataattggaagaaatctgttgactcaaattggttgcactttaaattttccc
attagtcctattgaaactgtaccagtaaaattgaagccaggaatggatggcccaaaggtc
aaacaatggccattaacggaagaaaaaataaaagcattaatagaaatttgtacagaaatg
gaaaaggaagggaaaatcwcaaaaattgggcctgaaaayccatacaatactccagtattt
gccataaagaaaaaggacagyactaaatggagaaaattagtagactttagagaacttaat
aaaagaactcaggatttttgggaggttcaattaggaataccgcacccggcagggttaaaa
aagaaaaaatcagtaacagtactrgatgtgggagatgcatatttttcagttcccttatat
gaagaattcaggaagtatactgcatttacyatacctagtacaaacaatgagacaccaggg
atcagatatcagtacaatgtacttccacaaggatggaaaggatcaccagcaatatttcaa
agcagcatgattaaaatcttagagccttttagaaaacagmatccagacatrgtgatctat
cartacatggatgatttgtatgtaggatckgacttagaaatagagcaacatagaacaaaa
atagaggaactgagacaacatctactgaaatggggacttactacaccagacaaaaaacat
cagaaagaacctcctttcctttggatgggttatgarctacatcctgataaatggacagta
cagcctatagtgctgccagaaaaggacaactggactgtcaatgacatacagaagttagtg
ggaaaattgaattgggcaagtcagatttacccagggattaaagtaaaacaaytatgyaga
ctccttaggggaaccaaggcactaacagacatagtaccactaacaaaagaggcagagtta
gaattggcagaaaacaaggaaattttaaaagaaccagtacatggggtgtattatgaccca
tcaaaagacttaatagcagaaatacagaagcaggggcagggccaatggacatatcaaatt
tttcaggagccatttaaaaatctgaagacaggaaaatatgcaagaacgaggggtgcy
>OK148904
cctcaaatcactctttggcaacgacccytagtcgaaataaaaatagggggacaratgaag
gaagctctattagatacaggagcagatgatacagtgttagaagacataaatttgccagga
aaatggaagccaaaaatgatagggggaattggaggttttatcaaagtaagacagtatgat
caaatacttatagaaatttgtggaaagaaagctataggtacagtattagtaggacctaca
cctgtcaacataattggaagaaatctgttgactcaaattggttgcactttaaattttccc
attagtcctattgaaactgtaccagtaaaattgaagccaggaatggatggcccraaggtc
aaacaatggccattaacggaagaaaaaataaaagcattaatagaaatttgtacagaaatg
gaaaaggaagggaaaatctcaaaaattgggcctgaaaatccatacaatactccagtattt
gccataaagaaaaaagacagtactaaatggagaaaattagtagactttagagaacttaat
aaaagaactcaggatttttgggaggttcaattaggaataccgcatcctgcagggttaaaa
aagaaaaaatcagtaacagtactggatgtaggagatgcatatttttcagttcccttatat
gaagaattcaggaagtatactgcatttaccatacctagtacaaacaatgagacaccaggg
atcagatatcagtacaatgtacttccacaaggatggaaaggatcaccagcaatattccaa
tgcagcatgacgaaaatcttagagccttttagaaaacagaatccagacatagtaatctat
caatacatggatgatttgtatgtaggatctgacttagaaatagggcaacatagaacaaaa
atagaggaactgagacaacatctactgaaatggggacttactacaccagacaaaaaacat
caraaagaacctccctttctttggatgggttatgaactacatcctgataaatggacagta
caacctatagtgctgccagaaaaggacaactggactgtcaatgatatacagaagttagtg
ggaaaattgaattgggcaagtcagatttacccagggattaaagtaagacaattatgcagr
ctccttaggggaaccaaggcactaacagacatagtaccactaacaaaagaggcagagtta
gaattggcagaaaacaaggaaattttaaaagaaccagtacatggggtgtattatgaccca
tcaaaagacttaatagcagaaatacagaagcaggggcagggccagtggacatatcaaatt
tatcaggagccatataagaatctgaaaacaggaaaatatgcaaggacgaggggtgcc
>OK148922
cctcaaatcactctttggcaacgacccctagtmacaataaaaatagggggacaaatgaag
gaagctctattagatacaggagcagatgatacagtgttagaagacataaatttgccagga
aaatggaaaccaaaaatgatagggggaattggaggttttatcaaagtaaaacagtatgat
caaatacctatagaaatttgtggaaagaaagctataggtacagtattagtaggacctaca
cctgtcaacataattggaagaaatctgttgactcaaattggttgcactttaaattttccc
attagtcctattgaaactgtaccagtaaaattgaagccaggaatggatggcccaaaggtc
aaacaatggccattaacggaagaaaaaataaaagcattaatagaaatttgtacagaaatg
gaaaaggaagggaaaatatcaaagattgggcctgaaaatccatacaatactccagtattt
gccataaagaaaaaagacagtactaaatggagaaaattrgtagactttagagaacttaat
aaaagaactcaggatttttgggaggtwcaattaggaataccacatcctgcagggttaaaa
aaraaaaaatcagtaacagtactggatgtgggagatgcatatttttcaattcccttatat
gaagaattcaggaagtatactgcatttaccatacctagtacaaacaatgagacaccaggg
atcagatatcagtataatgtacttccacaaggctggaaaggatcaccagcaatatttcaa
agcagcatgataaagatcttagagccttttagaaaacagaatccagacatagtggtctat
caatatatggatgatttgtatgtaggatctgacttagaaatagggcaacatagaataaaa
atagaggaactgagacaacatctactgaaatggggacttactacaccagacaaaaaacat
cagaaagaacctcccttcctttggatgggttatgaactacatcctgataaatggacagta
cagcctatagtgctgccagagaaggacaactggactgtcaatgacatacagaagttagtg
ggaaaattgaactgggcaagtcagatwtacccagggattaaagtaaaacaattatgcaga
ctccttaggggagccaaggcactaacagacataatamcactaacaaaagaggcagmgtta
gaattggcagaaaacaaggaaattttaaaagaaccagtacatggggtgtattatgaccca
tcaaaagacttaatagcagaaatacagaagcaggggcagggccaatggacatatcaaatt
tatcaggagccatataaaaatctgaaaacaggaaaatatgcaaggacgaggggtgcc
>OK148967
cctcaaatcactctttggcaacgacccctagtcacaataaaaatagggggacaaatgaag
gaagctctattagatacaggagcagatgatacagtgttagaagacataaatttgccagga
aaatggaaaccaaaaatgatagggggaattggaggttttatcaaagtaaaacagtatgat
caaatacctatagaaatttgtggaaagaaagctataggtacagtattagtaggacctaca
cctgtcaacataattggaagaaatctgttgactcaaattggttgcactttaaattttccc
attagtcctattgaaactgtaccagtaaaattgaagccaggaatggatggcccaaaggtc
aaacaatggccattaacggaagaaaaaataaaagcattaatagaaatttgtacagaaatg
gaaaaggaagggaaaatatcaaaaattgggcctgaaaatccatacaatactccagtattt
gccataaagaaaaaagacagtactaaatggagaaaattagtagactttagagaacttaat
aaaagaactcaggatttttgggaggttcaattaggaataccacatcctgcagggttaaaa
aagaaaaaatcagtaacagtactggatgtgggagatgcatatttttcaattcccttatat
gaagsattcaggaagtatactgcatttaccatacctagtacaaacaatgagacaccaggg
atcagatatcagtataatgtacttccacaaggctggaaaggatcaccagcaatatttcaa
agcagcatgataaagatcttagagccttttagaaaacagaatccagacatagtggtctat
caatacatggatgatttgtatgtaggatctgacttagaaatagggcaacatagaacaaaa
atagaggaactgagacaacatctactgaaatggggacttactacaccagacaaaaaacat
cagaaagaacctcccttcctttggatgggttatgaactacatcctgataaatggacagta
cagcctatagtgctgccagagaaggacaactggactgtcaatgacatacagaagttagtg
ggaaaattgaactgggcaagtcagatttacccagggattaaaataaaacaattatgcaga
ctccttaggggagccaaggcactaacagacatagtaccactaacaaaagaggcagagtta
gaattggcagaaaacaaggaaattttaaaagaaccagtacatggggtgtattatgaccca
tcaaaagacttaatagcagaaatacagaagcaggggcagggccaatggacatatcaaatt
tatcaggagccatataaaaatctgaaaacaggaaaatatgcaaggacgaggggtgcc
>OK148918
cctcaaatcactctttggcaacgacccctagtcacagtaagagtagggggacagatgaag
gaagctctattagatacaggagcagatgatacagtattagaagaaataaatttgccagga
aaatggaaaccaaaaatgatagggggaattggaggctttatcaaagtaagacagtatgat
caaatacttgtagaaatttgtggaaagaaagctataggtacagtattagtaggacctaca
cctgtcaacataattggaagaaatctgttgactcaaattggttgcactttaaattttccc
attagtcctattgaaactgtaccagtaaaattgaarccaggaatggatggcccaaaggtt
aaacaatggccattaacrgaagaaaaaataaaagcattagtagaaatctgtacagaaatg
gaaaaggaagggaaaatctcaaarattgggcctgaaaatccatataatactccagtattt
gccataaagaaaaaagacagtactaaatggagaaaattagtagattttagggaacttaat
aaaagaactcaagatttttgggaggttcaattaggaataccgcatcctgcagggttaaaa
aagaaaaaatcagtaacagtactagatgtgggagatgcatatttttcagttcccttatat
gaagrattcaggaagtatactgcatttaccatacctagtataaacaatgagacaccaggg
attagataccagtacaatgtacttccacagggatggaaaggatcaccagcaatatttcaa
agcagtatgacaaaaatcttagagccttttagaaaacagaatccagacatagtgatctat
caatacatggatgatttgtatgtaggatctgacttagaaatagggcagcatagaacaaaa
atagaggaactgagacaacatctactgaaatgggggtttactacaccagataaaaagcat
cagaaagaacctcccttcctttggatgggttatgaactacatcctgataaatggacagta
cagcctatagtgctgccagaaaaggacgactggactgtcaatgacatacagaagttagtg
ggaaaattgaaytgggcaagtcagatttacccagggattaaagtaagacaattatgcaga
ctccttaggggaaccaaggcactaacagacatagtaccactaacaaaagaggcagagcta
gaactggcagaaaacagggaaattttaaaagaaccagtacatggggagtattatgaccca
tcaaaagacttaatagcagaaatacagaagcagggacacggccagtggacatatcaaatc
tatcaggagccatttaaaaatctaaaaacaggaaaatatgcaaggacaa--------
>OK148914
cctcaaatcactctttggcaacgacccctagtcacagtaagagtagggggacagrtgaag
gaagctctattagatacaggagcagatgatacagtattagaagaaataaatttgccagga
aaatggaaaccaaaaatgatagggggaattggaggttttatcaaagtaagacagtatgat
caaatacttgtagaaatttgtggaaagaaagctataggtacagtattagtaggacctaca
cctgtcaacataattggaagaaatctgttgactcaaattggttgcactttaaattttccc
attagtcctattgaaactgtaccagtaaaattgaagccaggratggatggcccaaaggtt
aaacaatggccattaacggaagaaaaaataaaagcattagtagaaatctgtacagaaatg
gaaaaggaaggraaaatctcaaaaattgggcctgaaaatccatataatactccagtattt
gccataaagaaaaaagacagtactaaatggagaaaattagtagattttagggaacttaat
aaaagaactcaagatttttgggaggttcaattaggaataccgcatcctgcagggttaaaa
aagaaaaaatcagtaacagtactagatgtgggagatgcatatttttcagttcccttatat
gaagaattcaggaagtatactgcatttaccatacctagtataaacaatgagacaccaggg
attagataccagtacaatgtacttccacagggatggaaaggatcaccagcaatatttcaa
agcagtatgacaaaaatcttagagccttttagaaaacagaatccagacatrgtgatctat
caatacatggatgatttgtatgtaggatctgacttagaaatagggcagcatagaacaaaa
atagaggaactgagacaacatctactgaaatggggrtttactacaccagataaaaaacat
cagaaagaacctcccttcctttggatgggttatgaaytacatcctgataaatggacagta
cagcctatagtgctgccagaaaaggacgactggactgtcaatgacatacagaagttagtg
ggaaaattgaattgggcaagtcagatttacccagggattaaagtaagacarttatgcaga
ctccttaggggarccaaggcaytaacagacatagtaccactaacaaaagaggcagagcta
gaactggcagaaaacagggaaattttaaaagaaycagtacatggggagtattatgaccca
tcaaaagacttaatagcagaaatacagaagcaggggyamrrccagtggacatatcaaatc
tatcaggagccatttaaaaatctaaaaacaggaaaatatgcaaggacaaggggtgcc
>OK148954
cctcagatcactctttggcaacgacccatagtcacagtaaragtagggggacagatgaag
gaagctctattagatacaggagcagatgatacagtattagaagacataaatttgccagga
aaatggaaaccaaaaatgatagggggaattggaggttttatcaaagtaagacagtatgat
saaataacchtagamatttgtggaaagaaagctataggtacagtattagtaggacctaca
cctgtcaacataattggaagaaatctgttgactcaaattggttgcactttaaattttccc
attagtcctattgaaactgtaccagtaaaattgaagccaggaatggatggcccaaaggtc
aaacaatggccattaacggaagaaaaaataaaagcattaatagaaatctgtacagaaatg
gaaaaggaagggaaaatctcaaaaattgggcctgaaaatccatacaatactccagtattt
gccataaagaaaaaagacagtactaaatggagaaaattagtagaytttagagaacttaat
aaaagaactcaagatttttgggaggttcaattaggaataccgcaycctgcagggttaaaa
aagaaaaaatcagtaacrgtactrgatgtgggagatgcatatttttcagttcctttakat
gaagamttcaggaagtatactgcatttaccatacctagtacaaacaatgagacaccaggg
attagatatcagtacaatgtacttccacagggatggaaaggatcaccagcaatatttcaa
agcagcatgacaaaaatcttagagccttttagaaaacagaatccagacatagtgatctat
caatacatggatgatttgtatgtaggatctgayttagaaatagggcagcatagaacaaaa
atagaggaactgagacaacatctactaaaatggggacttactacaccagacaaaaaacat
cagaaagaacctcccttcctttggatgggttatgaactacatcctgataaatggacagta
cagcctatagtgctgccagaaaaggacaactggactgtcaatgacatacagaagttagtg
ggaaaaytgaattgggcaagtcagatttacccagggattaaagtaaaacaattatgcaga
ctccttaggggaaccaaggcactaacagacatagtaccactaacacaagaggcagagcta
gaactggcagaaaacagggaaattttaaaagaaccagtacatggggtgtattatgaccca
tcaaaagacttaatagcagaaatacagaagcaggaacaaggccaatggacatatcaaatc
tatcaggagccatttaaaaatctgaaaacaggaaaatatgcaaggacgaggggtgcc
>OK148912
cctcagatcactctttggcaacgacccctagtcacartaaaagtagggggacaratraag
gaagctctattagatacaggagcagatgatacagtattagaagacataaatttgccagga
aaatggaaaccaaaaatgatagggggaattggaggttttatcaaagtaaaacagtatgat
caaatagtcatagaaatttgtggaaagaaagctataggtwcagtattagtaggaccmaca
cctgtcaacataattggaagaaatctgttgactcaaattggttgcactttaaattttcct
attagtcctattgaaactgtaccagtaaaattgaagccaggaatggatggcccaaaggtc
aaacaatggccattaacggaagaaaaaataaaagcattaatagaaatctgtacagaaatg
gaaaaggaagggaaaatctcaaaaattgggcctgataatccatacaatactccagtattt
gccataaagaaaaaagacagtactaaatggagaaaattagtagattttagagaacttaat
aaaagaactcaagatttttgggaggtkcaattaggaatcccgcatcctgcagggttaaaa
aagaaaaaatcagtaacagtactrgatgtgggagatgcatatttttcaattcccttagat
gaagaattcaggaagtatactgcatttaccatacctagtacaaacaatgagacaccaggg
attagatatcagtacaatgtacttccacagggatggaaaggatcaccagcaatatttcaa
agcagcatgacaaaaatcttagakccttttagaaaacagaatccagacatagtgatctat
caatacatggatgatttgtatgtaggatctgayttagaaatagggcagcatagaacaaaa
atagaggaactgagacarcatctrctgaaatggggacttactacaccagayaaaaaacat
cagaaagaacctcccttcctttggatgggttatgaactacatcctgataaatggacagta
cagcctatagtgctgccagaaaaggacaactggactgtcaatgacatacagaagttagtg
ggaaaattgaattgggcaagtcagatttacccagggattaaagtaaaacaattatgcara
ctccttaggggaactaaggcactaacagacatagtaccactaacacaagaggcagagcta
gaactggcagaaaacagggaaatttyaaaagaaccagtacatggggtgtattatgaccca
tcaaaagayttaatagcagaaatacagaagcaggggcaaggccaatggacatatcaaatc
tatcaggagccatttaaaaatctgaaaacaggaaaatatgcaaggtcaaggggtgcc
>OK148923
cctcagatcactctttggcaacgaccccttgtcacagtaaaagtagggggacagctaaag
gaagctctattagatacaggagcagatgatacagtattagaagacataaatttgccagga
aaatggaaaccaaaaatgatagggggaattggaggttttatcaaagtaagacagtatgat
caaatacttatagaaatttgtggaaagaaagctataggtacagtattaataggacctaca
cctgtcaacataattggaagaaatctgttgactcaaattggctgcactttaaattttccc
attagtcctattgaaactgtaccagtaaaattgaagccaggaatggatggcccaaaggtc
aaacaatggcccttaacggaagaaaaaataaaagcattaatagaaatctgtacagaaatg
gaaaaggaagggaaaatctcaaaaattgggcctgaaaatccatacaacactccagtattt
gctataaggaaaaaggacagtactaaatggagaaaattagtagattttagagaacttaat
aaaagaactcaagatttttgggaagttcaactaggaataccgcatcctgcagggttaaaa
aagaaaaaatcagtaacagtactagatgtgggagatgcatatttttcagttcccttatat
gaagaatttaggaagtatactgcatttaccatacctagtacaaacaatgagacaccaggg
attagatatcagtacaatgtacttccacagggatggaaaggatcaccagcaatatttcaa
agcagcatgacaaaaatcttagaaccttttagaaaacagaatccagatatagtgatctat
caatacatggatgatctgtatgtaggatctgacttagaaatagggcagcatagaacaaaa
atagaagaactgagacaacatctattgaaatggggacttactacaccagacaaaaaacat
cagaaagaacctcccttcctttggatgggttatgaactacatcctgataaatggacagta
cagcctatagtgctgccagaaaaggacaactggactgtcaatgacatacagaagttagtg
ggaaaattgaattgggcaagtcagatttacccagggattaaagtaagacaattatgcaga
ctccttaggggaaccaaggcactaacagacatagtcccactaacaaaagaggcagagcta
gaattagcagaaaacagggaaattttaagagaaccagtacatggggtgtattatgaccca
tcaaaagacttaatagcagaaatacagaagcaggggcatagccaatggacatatcaaatc
tatcaggagccatttaaaaatctgaaaacaggaaaatatgcaaggacaaagggtgcc
>OK148927
cctcagatcactctttggcaacgaccccttgtcacagtaaaagtagggggacagctaaag
gaagctctattagatacaggagcagatgatacagtattagaagacataaatttgccagga
aaatggaaaccaaaaatgatagggggaattggaggttttatcaaagtaagacagtatgat
caaatacttatagaaatttgtggaaagaaagctataggtacagtattaataggacctaca
cctgtcaacataattggaagaaatctgttgactcaaattggctgcactttaaattttccc
attagtcctattgaaactgtaccagtaaaattgaagccaggaatggatggcccaaaggtc
aaacaatggcccttaacggaagaaaaaataaaagcattaatagaaatctgtacagaaatg
gaaaaggaagggaaaatctcaaaaattgggcctgaaaatccatacaacactccagtattt
gctataaggaaaaaggacagtactaaatggagaaaattagtagattttagagaacttaat
aaaagaactcaagatttttgggaagttcaactaggaataccgcatcctgcagggttaaaa
aagaaaaaatcagtaacagtactagatgtgggagatgcatatttttcagttcccttatat
gaagaatttaggaagtatactgcatttaccatacctagtacaaacaatgagacaccaggg
attagatatcagtacaatgtacttccacagggatggaaaggatcaccagcaatatttcaa
agcagcatgacaaaaatcttagaaccttttagaaaacagaatccagatatagtgatctat
caatacatggatgatctgtatgtaggatctgacttagaaatagggcagcatagaacaaaa
atagaagaactgagacaacatctattgaaatggggacttactacaccagacaaaaaacat
cagaaagaacctcccttcctttggatgggttatgaactacatcctgataaatggacagta
cagcctatagtgctgccagaaaaggacaactggactgtcaatgacatacagaagttagtg
ggaaaattgaattgggcaagtcagatttacccagggattaaagtaagacaattatgcaga
ctccttaggggaaccaaggcactaacagacatagtcccactaacaaaagaggcagagcta
gaattagcagaaaacagggaaattttaagagaaccagtacatggggtgtattatgaccca
tcaaaagacttaatagcagaaatacagaagcaggggcatagccaatggacatatcaaatc
tatcaggagccatttaaaaatctgaaaacaggaaaatatgcaaggacaaagggtgcc
>OK148933
cctcagatcactctttggcaacgaccccttgtcacagtaaaartagggggacagctaaag
gaagctctattagatacaggagcagatgatacagtattagaagacataaatttgccagga
aaatggaaaccaaaaatgatagggggaattggaggttttatcaaagtaagacagtatgat
caaatacttatagaaatttgtggaaagaaagctataggtacagtattaataggacctaca
cctgtcaacataattggaagaaatctgttgactcaaattggctgcactttaaatttyccc
attagtcctattgaaactgtaccagtaaaattgaagccaggaatggatggcccaaaggtc
aaacaatggcccttaacggaagaaaaaataaaagcattaatagaaatctgtacagaaatg
gaaaaggaagggaaaatctcaaaaattgggcctgaaaatccatacaacactccagtattt
gctataaggaaaaaggacagtactaaatggagaaaattagtagattttagagaacttaat
aaragaactcaagatttttgggaagttcaactaggaataccgcatcctgcagggttaaaa
aagaaaaaatcagtaacagtactagatgtgggagatgcatatttttcagttcccttatat
gaagactttaggaagtatactgcatttaccatacctagtacaaacaatgagacaccaggg
attagatatcagtacaatgtacttccacagggatggaaaggatcaccagcaatatttcaa
agcagcatgacaaaaatcttagaaccttttagaaaacagaatccagatatagtgatctat
caatacatggatgatctgtatgtaggatctgacttagaaatagggcagcatagaacaaaa
atagaagaactgagacaacatctattgaaatggggacttactacaccagacaaaaaacat
cagaaagaacctcccttcctttggatgggttatgaactacatcctgataaatggacagta
carcctatagtgctgccagaaaaggacaactggactgtcaatgacatacagaagttagtg
ggaaaattgaattgggcaagtcagatttacccagggattaaagtaagacaattatgcaga
ctycttaggggaaccaaggcactaacagacatagtcccactaacaaaagrggcagagcta
gaattagcagaaaacagggaaattttaagagaaccagtacatggggtgtattatgaccca
tcaaaagacttaatagcagaaatacagaagcaggggcatagccaatggacatatcaaatc
tatcaggagccatttaaaaatctgaaaacaggaaaatatgcaaggacaaagggtgcc
>OK148964
cctcagatcactctttggcaacgaccccttgtcacagtaaaagtagggggacagctaaag
gaagctctattagatacaggagcagatgatacagtattagaagacataaatttgccagga
aaatggaaaccaaaaatgatagggggaattggaggttttatcaaagtaagacagtatgat
caaatacttatagaaatttgtggaaagaaagctataggtacagtattaataggacctaca
cctgtcaacataattggaagaaatctgttgactcaaattggctgtactttaaattttccc
attagtcctattgaaactataccagtaaaattgaagccaggaatggatggcccaaaggtc
aaacaatggcccttaacggaagaaaaaataaaagcattagtagaaatctgtacagaaatg
gaaaaggaagggaaaatctcaaaaattgggcctgaaaatccatacaacactccagtattt
gctataaggaaaaaggacagtactaaatggagaaaattagtagattttagagaacttaat
aaaagaactcaagatttttgggaagttcaactaggaataccgcatcctgcagggttaaaa
aagaaaaaatcagtaacagtactagatgtgggagatgcatatttttcagttcccttatat
gaagattttaggaagtatactgcatttaccatacctagtacaaacaatgagacaccaggg
attagatatcagtacaatgtacttccacagggatggaaaggatcaccagcaatatttcaa
agcagcatgacaaaaatcttagaaccttttagaaaacagaatccagatatagtgatctat
caatacatggatgatctgtatgtaggatctgacttagaaatagggcagcatagaacaaaa
atagaagaactgagacaacatctattgaaatggggacttactacaccagacaaaaaacat
cagaaagaacctcccttcctttggatgggttatgaactacatcctgataaatggacagta
cagcctatagtgctgccagaaaaggacaactggactgtcaatgacatacagaagttagtg
ggaaaattgaattgggcaagtcagatttacccagggattaaagtaagacaattatgcaga
ctccttaggggaaccaaggcactaacagacatagtcccactaacaaaagaggcagagcta
gaattagcagaaaacagggaaattttaagagaaccagtacatggggtgtattatgaccca
tcaaaagacttaatagcagaaatacagaagcaggggcatagccaatggacatatcaaatc
tatcaggagccatttaaaaatctgaaaacaggaaaatatgcaaggacaaagggtgcc
>OK148905
cctcagatcactctttggcaacgaccccttgtcacagtaaaagtagggggacagctaaaa
gaagctctattagatacaggagcagatgatacagtattagaagacataaatttgccagga
aaatggaaaccaaaaatgatagggggaattggaggttttatcaaagtaagacagtatgat
caaatacttatagaaatttgtggaaagaaagctataggtacagtgttaataggacctaca
cctgtcaacataattggaagaaatctgttgactcaaattggctgcactttaaattttccc
attagtcctattgaaactataccagtaaaattgaagccaggaatggatggcccaaaggtc
aaacaatggcccttaacggaagaaaaaataaaagcattaatagaaatctgtacagaaatg
gaaaaggaagggaaaatctcaaaaattgggcctgaaaatccatacaacactccagtattt
gctataaggaaaaaggacagtactaaatggagaaaattagtagattttagagaacttaat
aaaagaactcaagatttttgggaagttcaactaggaataccgcatcctgcagggttaaaa
aagaaaaaatcagtaacagtactagatgtgggagatgcatatttttcagttcccttatat
gaagattttaggaagtatactgcatttaccatacctagtacaaacaatgagacaccaggg
attagatatcagtacaatgtacttccacagggatggaaaggatcaccagcaatatttcaa
agcagcatgacaaaaatcttagaaccttttagaaaacagaatccagatatagtgatctat
caatacatggatgatctgtatgtaggatctgacttagaaatagggcagcatagaacaaaa
atagaagaactgagacaacatctattgaaatggggacttactacaccagacaaaaaacat
cagaaagaacctcccttcctttggatgggttatgaactacatcctgataaatggacagta
cagcctatagtgctgccagaaaaggacaactggactgtcaatgacatacagaagttagtg
ggaaaattgaattgggcaagtcagatttacccagggattaaagtaagacaattatgcaga
ctccttaggggaaccaaggcactaacagacatagtcccactaacaaaagaggcagagcta
gaattagcagaaaacagggaaattttaagagaaccagtacatggggtgtattatgaccca
tcaaaagacttaatagcagaaatacagaagcaggggcatagccaatggacatatcaaatc
tatcaggagccatttaaaaatctgaaaacaggaaaatatgcaaggacaaagggtgcc
>OK148951
cctcagatcactctttggcaacgaccccttgtcacagtaaaagtagggggacagctaaag
gaagctctattagatacaggagcagatgatacagtattagaagacataaatttgccagga
aaatggaaaccaaaaatgatagggggaattggaggttttatcaaagtaagacagtatgat
caaatacttatagaaatttgtggaaagaaagctataggtacagtattaataggacctaca
cctgtcaacataattggaagaaatctgttgactcaaattggctgcactttaaattttccc
attagtcctattgaaactrtaccagtaaaattgaagccaggaatggatggcccaaaggtc
aaacaatggcccttaacggaagaaaaaataaaagcattaatagaaatctgtacagaaatg
gaaaaggaaggraaaatctcaaaaattgggcctgaaaatccatacaacactccagtattt
gctataaggaaaaaggacagtactaaatggagaaaattagtagattttagagaacttaat
aaaagaactcaagatttttgggaagttcaactaggaataccgcatcctgcagggttaaaa
aagaaaaaatcagtaacagtactagatgtrggagatgcatatttttcagttcccttatat
gaagattttaggaagtatactgcatttaccatacctagtacaaacaatgagacaccaggg
attagatatcagtacaatgtacttccacagggatggaaaggatcaccagcaatatttcaa
agcagcatgacaaaaatcttagaaccttttagaaaacagaatccagatatagtgatctat
caatacatggatgatctgtatgtaggatctgacttagaaatagggcagcatagaacaaaa
atagaagaactgagacaacatctattgaratggggacttactacaccagacaaaaaacat
cagaaagaacctcccttcctttggatgggttatgaactacatcctgataaatggacagta
cagcctatagtgctgccagaaaaggacaactggactgtcaatgacatacagaagttagtg
ggaaaattraattgggcaagtcagatttacccagggattaaagtaagacaattatgcaga
ctccttaggggaaccaaggcactaacagacatagtcccactaacaaaagaggcagagcta
gaattagcagaaaacagggaaattttaagagarccagtacatggggtgtattatgaccca
tcaaaagacttaatagcagaaatacagaagcaggggcatagccaatggacatatcaaatc
tatcaggagccatttaaaaatctgaaaacaggaaaatatgcaaggacaaagggtgcc
>OK148924
cctcagatcactctttggcaacgaccccttgtcacagtaaaagtagggggacagctaaag
gaagctctattagatacaggagcagatgatacagtattagaagacataaatttgccagga
aaatggaaaccaaaaatgatagggggaattggaggttttatcaaagtaagacagtatgat
caaatacytrtagaaatttgtggaaagaaagctataggtacagtattaataggacctaca
cctrtcaacataattggaagaaatctgttgactcaacttggctgcactttaaattttccc
attagtcctattgaaactataccagtaaaattgaagccaggaatggatggcccaaaggtc
aaacaatggcccttaacggaagaaaaaataaaagcattartagaaatctgtacagaaatg
gaaaaggaagggaaaatctcaaaaattgggcctgaaaatccatataacactccagtattt
gctataaggaaaaaggacagtactaaatggagaaaattagtagattttagagaacttaat
aaaagaactcaagatttttgggaagttcaactaggaataccgcatcctgcagggttaaaa
aagaaaaaatcagtaacagtactagatgtgggagatgcatatttttcagttcccttatat
gaagattttaggaagtatactgcatttaccatacctagtacaaacaatgagacaccaggg
attagatatcagtacaatgtacttccacagggatggaaaggatcaccagcaatatttcaa
agcagcatgacaaaaatcttaggaccttttagaaaacagaatccagatatagtgatctat
caatacatggatgatctgtatgtaggatctgacttagagatagggcagcatagaacaaaa
atagaagaactgagacaacatctattgaaatggggacttactacaccagacaaaaaacat
cagaaagaacctcccttcctttggatgggttatgaactacatcctgataaatggacagta
cagcctatagtgctgccagaaaaggacaactggactgtcaatgacatacagaagttagtg
ggaaaattgaattgggcaagtcagatttacccagggattaaagtaagacaattatgcaga
ctccttaggggaaccaaggcactaacagacatagtcccactaacaaaagaggcagagcta
gaattagcagaaaacagggaaattttaagagaaccagtacatggggtgtattatgaccca
tcaaaagacttaatagcagaaatacagaagcaggggmatagccaatggacatatcaaatc
tatcaggagccatttaaaaatctgaaaacaggaaaatatgcaaga------------
>GU326094
cctcaaatcactctttggcaacgacccttagtcacagtaaaagtagggggacagttaaag
gaagctctattagatacaggagcagatgatacagtattagaagacataaatttgccagga
aaatggaaaccaaaaatgatagggggaattggaggttttatcaaagtaagacagtatgat
caaatacttatagaaatttgtggaaagaaagctataggtacagtattagtaggacctaca
cctgtcaacataattggaagaaatctgttgacccaaattggttgcactttaaattttccc
attagtcctattgaaactgtaccagtaaaattgaagccaggaatggatggcccaaaggtc
aaacaatggccattaacggaagaaaaaatacaagcattaatagaaatctgtacagaaatg
gaaaaggaaggaaaaatctcaaaaattgggcctgaaaatccatacaatactccagtattt
gctataaagaaaaargatagtactaaatggagaaaattagtagattttagagaacttaat
aaaagaactcaagatttttgggaggttcaattaggaataccacatcctgcagggttaaaa
aagaaaaaatcagtaacagtactagatgtgggagatgcatatttttcagttcccttatat
gaagaattcaggaagtatactgcatttaccatacctagtaraaacaatgagacaccaggg
attagatatcagtacaatgtacttccacagggatggaaaggatcaccagcaatatttcaa
agcagcatgacgagaatcttagagccttttagaaaacagaatccagacatagtgatctat
caatacatggatgatttgtatgtaggatctgacttaraaatagggcagcatagaacaaaa
atagaggaactgagacaacatctactgaaatggggatttaccacaccagacaagaaacat
cagaaagaacctcccttcctttggatgggttatgaactacatcctgataagtggacagta
cagcctatagtgctgccagaaaaagacaactggactgtcaatgacatacagaagttagtg
ggaaaattgaattgggcaagtcagatttaccccgggattaaagtaaaacaattatgcaga
ctccttaggggaaccaaggcactaacagacatagtaccactaacaaaagaggcagagcta
------------------------------------------------------------
------------------------------------------------------------
---------------------------------------------------------
>OK148917
cctcaaatcactctttggcaacgacccttagtcacagtaaaagtagggggacagataaag
gaagctctattagatacaggagcagatgatacagtattagaagaaataaatttgccagga
aaatggaaaccaaaaatgataggrggaattggaggttttatcaaagtaaracagtatgat
caartactcatagaaatttgtggaaagaaagctataggtacagtattagtaggacctaca
cctgtcaacataattggaagaaatctgttgactcaaattggttgcactttaaattttccc
attagtcctattgaaactgtaccagtaaaattgaagccaggaatggatggcccaarggtc
aaacaatggccattaacggaagaaaaaataaatgcattaatagaaatctgtacagaaatg
gaaaaggaagggaaaatctcaaaaattgggcctgaaaatccatacaatactccagtattt
gccataaagaaaaaagacagtactaaatggaggaaattagtagattttagagaacttaat
aaaagaactcaagatttttgggaggttcaattaggaataccgcaccctgcagggttaaaa
aagaaaaaatcwgtaacagtactagatgtgggagatgcatatttttcagttcccttatat
gaagacttcaggaagtatactgcatttaccatacctagtagaaacaatgagrcaccaggg
attagatatcagtacaatgtacttccacagggatggaaaggatcaccagcaatatttcaa
agcagyatgacraaaatcttagagccttttagaaaacrgaatccagacatrgtgatctay
caatacatggatgatttgtatgtaggatctgacytagaaatagggcagcatagarcaaaa
atagaggaactgagacaacatctrctgaaatggggattyactacaccagacaaaaaacat
cagaaagaaccycccttcctttggatgggttatgaactacatcctgataaatggacagta
cagcctatagtgctgccagaaaaagacaactggactgtcaatgacatacagaagttagtg
ggaaaattgaattgggcaagtcagatttacccagggattaaagtaaaacaattrtgcaga
ctccttaggggaaccaaggcactaacagacatagtaccactaacaagagaggcagagcta
gaaytggcagaaaacagggaaatattaaaagaaccagtacatggggtgtattatgaccca
tcaaaagacttaatagcagaaatacagaagcaggggcaagaccaatggacatatcaaatc
tatcaggagccatttaaaaatctgaaaacaggaaaatatgcaaggtcaaggggtgcc
>OK148908
cctcaaatcactctttggcaacgacccctagtcacagtaaaagtagggggacagatgaag
gaagctctattagatacaggagcagatgatacagtattagaagacataaatttgccagga
aaatggaaaccaaaaatgatagggggaattggaggttttatcaaagtaagacagtatgat
caaataaccatagaaatttgtggaaagaaagctataggtacagtattagtaggacctaca
cctgtcaacataattggaagaaacctgttgactcaaattggttgcactttaaattttccc
attagtcctattgaaactgtaccagtaaaattgaagccaggaatggatggcccaaaggtc
aaacaatggccattaacggaagaaaaaataaaagcattaatggaaatctgtacagaaatg
gaaaaggaagggaaaatctcaaaaattgggcctgaaaatccatacaatactccagtattt
gctataaagaaaaaagacagtactaaatggagaaaattagtagattttagagaacttaat
aaaagaactcaggatttttgggaggttcaattaggaataccacatcctgcagggttaaaa
aagaaaaaatcagtaacagtactagatgtgggagatgcatatttttcaattcccttatgt
gaagatttcaggaagtatactgcatttaccatacctagtacaaacaatgagacaccaggg
attagatatcagtacaatgtacttccacaaggatggaaaggatcaccagcaatattccaa
agcagcatgacgaaaatcttagagccttttagaaaacagaatccagaaatagtgatctat
caatacgtggatgatttgtatgtaggatctgacttagaaatagggcagcatagaacaaaa
atagaggagctgagacagcatctactgagatggggacttactacaccagacaaaaaacat
cagaaagaacctcccttcctttggatgggttatgaactacatcctgataaatggacagta
cagcctatagtgctgccagaaaaagacagctggactgtcaatgacatacaaaagttagtg
ggaaaattgaattgggcaagtcagatttacccagggattaaagtaagacaattatgcaga
ctccttaggggaaacaaggcactaacagacatagtaccactaacaaaagaggcagagcta
gaactggcagaaaacagggaaattttaagagagccagtacatggggtgtactatgaccca
tcaaaagacttaatagcagaaatacagaagcaggggcacggccaatggacatatcaaatc
tatcaggagccatttaaaaatctgaaaacaggaaaatatgcaaggtcgaggggtgtc
>OK148909
cctcaaatcactctttggcaacgacccctagtcacartaaaagtagggggacagatraag
gaagctctattagatacaggagcagatgatacagtattagaagacataaatttgccagga
aaatggaaaccaaaaatgatagggggaattggaggttttatcaaagtraracagtatgak
saartamycatagawatttgtggaaagaaagctataggtacagtattagtaggaccyaca
cctgtcaacataattggaagaaatctgttgactcaaattggttgcactytaaattttccc
attagtcctattgaaactgtaccagtaaaattgaagccaggaatggatggcccmaaggty
aaacaatggccattaacggaagaaaaaataaaagcattaatrgaaatctgtacagaaatg
gaaaaggaaggraaaatctcaaaaattgggcctgaaaatccatacaatactccagtattt
gcyataaagaaaaaagacagtactaaatggagaaaattagtagattttagagarcttaat
aaaagaactcaggatttttgggaggttcaattaggaataccacatcctgcagggttaaaa
aagaaaaaatcagtaacagtactrgatgtgggagatgcatatttttcarttcccttatrt
gaagayttcaggaagtatactgcatttaccatacctagtacaaacaatgagacaccaggg
attagatatcagtacaatgtacttccacarggatggaaaggatcaccagcaatattycaa
agcagcatgacraaaatcttagagccttttagaaaacagaatccagamatagtgatctat
caatacrtggatgatttgtatgtaggatctgacttagaaatagggcarcatagaacaaaa
atagaggarctgagacarcatytactgaaatggggacttactacaccagacaaaaaacat
cagaaagaacctcccttcctttggatgggttatgaactacatcctgataaatggacagta
cagcctatagtgctgccagaaaaagacarctggactgtcaatgacatacaaaagttagtg
ggaaaattgaattgggcaagtcagatttacccagggattaragtaagacaattatgcaga
ctccttaggggarccaaggcactaacagacatagtaccactaacaaaagaggcagagcta
gaactggcagaaaacagggaaattttaaaagaaccagtacatggggtgtattatgaccca
tcaaaagacttaatagcagaaatacagaagcaggggcayggccaatggacatatcaaatc
tatcaggagccatttaaaaatctgaaaacaggaaaatatgcaaggacaaggggtgcc
>OK148931
cctcaaatcactctttggcaacgacccctagtcacartaaaagtagggggacagataaag
gaagctctattagatacaggagcagatgatacagtattagaagaaataaatttgccagga
aaatggaaaccaaaaatgatagggggaattggaggttttatcaaagtaagacagtatgat
cacatacttgtagaaatttgtggaaagaaagctataggtacagtattagtaggacctaca
cctgtcaacataattggaagaaatctgttgactcaacttggttgcactttaaattttccc
attagtcctattgaaactgtaccagtaaaattgaagccaggaatggatggcccaaaggtc
aaacagtggccattaacggaagaaaaaataaatgcattaatagaaatctgtacagaaatg
gaaaaggaagggaagatctcaaaaattgggcctgaaaatccatacaatactccagtattt
gccataaagaaaaaagacagtactaaatggagaaaattagtagactttagagaacttaat
aaaagaactcaagatttttgggaagttcaattaggaataccgcaccctgcagggttaaaa
aagaaaaaatcagtaacagtactagatgtgggagatgcatatttttcagttcccttatat
gaagaattcaggaagtatactgcatttaccatacctagtagaaacaatgagacaccaggg
attagatatcagtacaatgtacttccacagggatggaaaggatcaccagcaatatttcaa
agcagcatgacgaaaatcttagagccttttagaaaacagaatccagacatagtgatctat
caatacatggatgatttatatgtaggatctgacttagaaatagggcarcatagaacaaaa
atagaggaactgagacaayatctactgaaatggggatttactacaccagacaaaaaacat
cagaaagaacctcccttcctttggatgggttatgaactacatcctgataaatggacagta
cagcctatagtgctgccagaaaaagacaactggactgtcaatgacatacagaagttagtg
ggaaaattgaattgggcaagtcagatttatccagggattaaagtaagacaattatgcaga
ctccttaggggaaccaaagcactaacagacatagtaccactaacacaagaggcagagcta
gaactggcagaaaacagggaaattttaaaagaaccagtacatggggtgtattatgaccca
tcaaaagacttaatagcagaaatacagaagcaagggcwrgrccaatggacatatcaaatc
tatcaggagccatttaaaaatctgaaaacaggaaaatatgcaag-------------
>OK148903
cctcaaatcactctttggcaacgacccctagtcacaataaaaatagggggacaaatgaag
gaagctctattagatacaggagcagatgatacagtattagaagamataaatttgccaggr
aaatggaaaccaaaaatgatagggggaattggaggttttatcaaagtaagacagtatgat
caaataaccatagaaatttgtggaaagaaagctataggtacagtattagtaggacctaca
cctgtcaacataattggaagaaatctgttgactcaaattggttgcactttaaattttccc
attagtcctattgamactrtaccagtaaaattgaagccaggaatggatggcccaaaggtc
aaacartggccattracrgaagaaaaaataaaagcattaatagaaatctgtacagaaatg
gaaaaggaagggaaaatctcaaaaattgggcctgaaaatccatayaacactccagtattt
gccataaagaaaaaagacagtactaaatggagaaaattagtagattttagagaacttaat
aaaagaactcaagatttttgggaggttcaattaggaataccrcatcctgcagggttaaar
aagaaaaaatcaataacagtactagatgtgggagatgcatatttttcagttcctttagat
gaagaattcaggaagtatactgcatttaccatacctagtacaaacaatgagacaccagga
atcagatatcagtacaatgtacttccacaaggatggaaaggatcaccagcaatatttcaa
agcagcatgacaaaaatyttagagccttttagaaaacagaatccagacatagtgatctat
caatacatggatgatttgtatgtaggmtctgacttagaaatagggcagcatagaacaaaa
gtagaggaactgagacaacatctactgaaatggggacttactacmccagacaaaaaacat
cagaaagaacctcccttcctttggatgggttatgaactacatcctgataaatggacagta
cagcctatagtgctgccagaaaaggacagctggactgtcaatgacatacagaagttagtg
ggaaaattgaattgggcaagtcagatttacccagggattaaggtaaaacaattatgcaga
ctccttaggggaaccaaagcactaacagacatagtaccactaacacaagaggcagagcta
gaactggcagaaaacagggaaattttaaaagaaccagtacatggggtgtattatgaccca
tcaaaagatttaatagcagaaatacagaagcaggggcaaggccaatggacatatcaaatc
tatcaggagccatttaaraatctgaaaacaggaaaatatgcaaggtcgaggggtgcc
>OK148941
cctcaaatcactctttggcaacgacccctagttgaagtaaaagtagggggacaggtgaag
gaagctttattagatacaggagcagatgatacagtattagaagacataaatttgccagga
aaatggaaaccaaaaatgatagggggaattggaggttttatcaaagtaagacagtatgat
caaataaccatagaaatttgtggaaagaaagctataggtacagtattagtaggacctaca
cctgtcaacataattggaagaaatctgttgactcaaattggytgcactttaaattttccc
atyagtcctattgaaactgtaccagtaaaattgaagccaggaatggatggcccaaaggtt
aaacaatggccattaacggaagaaaaaataaaagcattaatagaaatctgtacagaaatg
gaaaaggaagggaaaatcacaaaaattgggcctgaaaatccatacaatactccagtattt
gccataaagaaaaaagacagtactaaatggagaaaattagtagattttagagaacttaat
aaaagaactcaagatttttgggaggttcaattaggaataccgcatcctgcagggttaaaa
aagaaaaaatcagtaacagtactagatgtgggagatgcatatttttcaattcccttatat
gaagaattcaggaagtatactgcatttaccatacctagtacaaacaatgagacaccaggg
atcagatatcagtacaatgtacttccacaaggatggaaaggatcaccagcaatatttcaa
agcagcatgacaaaaattttrgagccttttagaaaaaagaatccagacatagtgrtctat
caatacatggatgatttgtatgtaggatctgacttagaaatagggcagcatagaacaaaa
atagaggaactgagacaacatctactacaatggggacttactacmccagacaaaaaacat
cagaaagaacctcccttcctttggatgggttatgaactrcatcctgataaatggacagta
cagcctatagtgctgccagaaaaagacaactggactgtcaatgacatacagaagttagtg
ggaaaattgaattgggcaagtcagatttacccagggattaaagtaagacaattatgcaga
ctccttaggggaaccaaggcactaacagacatagtaccactaacaaaagaggcagagcta
gaactggcagaaaacagggaaattttaaaagaaccagtacatggggtgtattatgaccca
tcaaaagacttaatagcagaaatacagaagcaggggcacggccaatggacatatcaaatc
tatcaggagccatttaaaaatctgaaaacaggaaaatatgcaaggacaaggggtgcc
>OK148915
cctcagatcactctttggcaacgacccctagtcamagtaaragtagggggacagrtraag
gaagctctattagatacaggagcagatgatacagtattagaagacataratttgccagga
aaatggaarccaaaaatgataggrggaattggaggttttatcaaagtaaracagtatgat
caartagtcatagaaatttgtggaaagaaagctataggttcagtattartaggacctaca
cctgtcaacataattggaagaaatctgttgactcaaattggttgcactttaaattttccc
attagtcctattgaaactgtaccagtaaaattraagccaggratggatggcccaaaggtc
aaacaatggccattaacrgaagaaaaaataaaagcattaatagaaatctgtacagaaatg
gaaaaggaagggaaaatctcaaaaattgggcctgaaaatccatacaatactccagtattt
gccataaagaaaaaagacagtactaaatggagaaaattagtagaytttagagaacttaat
aaaagaactcaagatttttgggaggttcaattaggaataccgcaycctgcagggttaaaa
aagaaaaaatcagtaacagtactagatgtgggagatgcatatttttcagttcccttagat
gaagacttcaggaagtatactgcatttaccatacctagtacaaacaatgagacaccaggg
aytagatatcagtacaatgtacttccacaaggatggaaaggatcaccagcaatatttcaa
agcagcatgacgaaratcttagagccttttagaraaaagaatccagacatagtggtctat
caatacatggatgatttgtatgtaggatctgacttagaaatagggcagcatagaacaaaa
atagaggaactgagacaacatytrctgaaatggggactwactacaccagacaaaaaacat
cagaaagaacctcccttcctttggatgggttatgaactacatcctgataaatggacagta
carcctatagtgctgccagaaaargacaactggactgtcaatgacatacagaagttagtg
ggaaaattgaattgggcaagtcaratttacccagggattaaagtaaaacaattatgcagr
ctccttaggggraccaaggcaytaacagacatagtaccactaacaaaagaggcagarcta
gaactggcagaaaacagggarattttaaaagaaccagtacatggggtgtattatgaccca
tcaaaagacttaatagcagaaatacagaagcaggggcaaggccaatggacatatcaaatc
tatcaggatccatttaaaaatctgaaaacaggaaaatatgcaaggacaaggggtgcc
>OK148911
cctcaaatcactctttggcaacgacccctagtcacagtaaaaataggggggcagatgaag
gaagctctgttagatacaggagcagatgacacagtattagaagacataaatttgccaggg
aaatggaaaccaaaaatgatagggggaattggaggttttatcaaagtaagacagtatgat
caaatacttatagaaatttgtggaaagaaagctataggcacagtattrgtaggacctaca
cctgtcaacataattggaagaaatctgttgactcaaattgggtgcactctaaattttccc
attagtcctattgaaactgtaccagtaaaattaaagccaggaatggatgggccaagggtc
aaacaatggccattaacagaagaaaaaataaaagcattaatagaaatctgtacagaaatg
gaaaaggaagggaaaatctcaaaaattgggcctgaaaatccatacaatactccagtattt
gctataaagaaaaaagacagtactaaatggagaaaattagtagattttagagaacttaat
aaaagaactcaagatttttgggaagtccaattaggaataccgcatcccgcagggttaaaa
aagaagaaatcagtaacagtactagatgtgggggatgcatacttttcagttcccttatgt
gaagaattcagaaaatatactgcatttaccatacctagtacaaacaatgagacaccaggg
atcagatatcagtacaatgtacttccacaaggatggaaaggatcaccagcaatatttcaa
agcagcatgacgaaaatcttagagccttttagaaaacagaatccagacatagtggtctat
caatacatggatgatttgtatgtaggatctgacttagaaatagggcagcatagaacaaaa
atagaggaactaagacaacatctactgaaatggggacttactacaccagacaaaaaacat
cagaaagaacctcccttcctttggatgggttatgaactacatcctgataaatggacagta
cagcctatagtgctgccagaaaaggacaactggactgtcaatgacatacagaagttagtg
ggaaaattgaattgggcaagtcagatttacccagggattaaagtaaaacaattatgcaga
ctccttaggggaaccaaggcactaacagacatagtaccactaacaaaagaggcagagcta
garctggcagaaaacagggaaattttaaaagaaccagtacatggggtgtattatgaccca
tcaaaagacttaatagcagaaatacagaagcaggggcagggccaatggacatatcaaatc
tatcaggagccatttaaaaatctgaaaacaggaaaatatgcaaggacgaggggtgcc
>OK148906
cctcaaatcactctttggcaacgacccctagttacagtaaaaatagggggacagatgaag
gaagctctattagatacaggagcagatgacacagtattagaagacataaatttgccaggg
aaatggaaaccaaaaatgatagggggaattggaggttttatcaaagtaagacagtatgat
caaatacttatagaaatttgtggaaagaaagctataggcacagtattagtaggacctaca
cctgtcaacataattggaagaaatctgttgactcaaattgggtgcactctaaattttccc
attagtcctattgaaactgtaccagtaaaattaaagccaggaatggatggcccaagggtc
aaacaatggccattaacggaagaaaaaataaragcattaatagaaatctgtacagaaatg
gaaaaggaagggaaaatctcaaaaattgggcctgaaaatccatacaatactccagtattt
gctataaagaaaaaagatagtactaaatggagaaaattagtagattttagagaacttaat
aaaagaactcaagatttttgggaagtccaattaggaataccgcatcccgcagggttaaaa
aagaagaaatcagtaacagtactagatgtgggggatgcatacttttcagttcccttatat
gaagaattcagaaaatatactgcatttaccatacctagtacaaacaatgagacaccaggg
atcagatatcagtacaatgtacttccacaaggatggaaaggatcaccagcaatatttcaa
agcagcatgacgaaaatcttagagccttttagaaaacagaatccagacatagtggtctat
caatacatggatgatttgtatgtaggatctgacttagaaatagggcagcatagaacaaaa
atagaggaactaagacaacatctactgaaatggggacttactacaccagacaaaaaacat
cagaaagaacctcccttcctttggatgggttatgaactacatcctgataaatggacagta
cagcctatagtgctgccagaaaaggacaactggactgtcaatgacatacagaagttagtg
ggaaaattgaattgggcaagtcagatttacccagggattaaagtaaaacaattatgcaaa
ctccttaggggaaccaaggcactaacagacatagtaccactaacaaaagaggcagagcta
gaactggcagaaaacagggaaattttaaaagaaccagtacatggggtgtattatgaccca
tcaaaagacttaatagcagaaatacagaagcaggggcagggccaatggacatatcaaatc
tatcaggagccatttaaaaatctgaaaacaggaaaatatgcaaggacgaggggtgcc
>OK148965
cctcaaatcactctttggcaacgacccctagtcacagtaaaaatagggggacagatgaag
gaagctctaytagatacaggagcagatgacacagtattagaagacataaatttgccaggg
aaatggaaaccaaaaatgatagggggaattggaggttttatcaaagtaagacagtatgat
caratacttatagaaatttgtggaaagaaagctataggcacagtattagtaggacctaca
cctgtcaacataattggaagaaatctgttgactcaaattgggtgcactctaaattttccc
attagtcctattgaaactgtaccagtaaaattraagccaggaatggatggcccaagggtc
aaacaatggccattaacggaagaaaaaataaaagcattaatagaaatctgtacagaaatg
gaaaaggaagggaaaatctcaaaaattgggcctgaaaatccatacaatactccagtattt
gctataaagaaaaaagacagtactaaatggagaaaattagtagattttagagaacttaat
aaragaactcaagatttttgggargttcaattaggaataccgcatcccgcagggttaaaa
aagaagaaatcagtaacagtactagatgtgggggatgcatacttttcagttcccttatat
aaagaattcagraagtatactgcatttaccatacctagtacaaacaatgagacaccaggg
atcagrtatcagtacaatgtacttccacaaggatggaaaggatcaccagcaatatttcaa
agcagcatgacgaaaatcttagagccttttagaaaacagaatccagayatagtggtctat
caatacatggatgatttgtatgtaggatctgacttagaaatagggcagcatagaacaaaa
atagaggaactgagacaacatctactgaagtggggacttactacaccagacaaaaaacat
cagaargarcctcccttcctttggatgggttatgaactrcaycctgataaatggacagta
cagcctatagtgctgccagaaaargacarctggactgtcaatgacatacagaagttagtg
ggaaaattraattgggcaagtcaratttacccagggattaaagtaaaacaattatgcaga
ctccttaggggaaccaaggcactaacagacatagtaccactaacaaaagaggcagagcta
gaactggcagaaaacagggaaattttaaaagaaccagtacatggggtgtattatgaccca
tcaaaagacttaatagcagaartacagaagcaggggcagggccaatggacatatcaaatc
tatcaggagccatttaaaaatctgaaaacaggaaaatatgcaaggacgaggggtgcc
>OK148950
cctcaaatcactctttggcaacgacccctagtcacagtaaaaatagggggacagatgaag
gaagctctattagatacaggagcagatgacacagtattagaagacataaatttgccaggg
aaatggaaaccaaaaatgatagggggaattggaggttttatcaaagtaagacagtatgat
caaatacttatagaaatttgtggaaagaaagctataggcacagtattagtaggacctaca
cctgtcaacataattggaagaaatctgttgactcaaattgggtgcactctaaattttccc
attagtcctattgaaactgtaccagtaaaattaaagccaggaatggatggcccaagggtc
aaacaatggccattaacggaagaaaaaataaaagcattaatagaaatctgtgcagaaatg
gaaaaggaagggaaaatctcaaaaattgggcctgaaaatccatacaatactccagtattt
gctataaagaaaaaagacagtactaaatggagaaaattagtagattttagagaacttaat
aagagaactcaagatttttgggaagttcaattaggaataccgcatcccgcagggttaaaa
aagaagaaatcagtaacagtactagatgtgggggatgcatacttttcagttcccttatat
gaagaattcaggaagtatactgcatttaccatacctagtacaaacaatgagacaccaggg
atcaggtatcagtacaatgtacttccacaaggatggaaaggatcaccagcaatatttcaa
agcagcatgacgaaaatcttagagccttttagaaaacagaatccagacatagtgatctat
caatacatggatgatttgtatgtaggatctgacttagaaataggrcagcatagaacaaaa
atagaggaactgagacaacatctactgaagtggggacttactacaccagacaaaaaacat
cagaaagarcctcccttcctttggatgggttatraactacaccctgataagtggacagta
cagcctatagtgctgccagaaaargacarctggactgtcaatgacatacagaagttagtg
ggaaaattgaattgggcaagtcagatttacccagggattaaagtaaaacaattatgcaga
ctccttaggggaaccaaggcactaacagacatagtaccactaacaaaagaggcagagcta
gaactggcagaraacagggaaattttaaaagaaccagtacatggggtgtattatgaccca
tcaaaagacttaatagcagaaatacagaagcaggggcagggccaatggacatatcaaatc
tatcaggagccatttaaaaatctgaaaacaggaaaatatgcaaggacgaagggtgcc
>OK148896
cctcaaatcactctttggcaacgacccctagtcacagtaaaaatagggggacagatgaag
gaagctctattagatacaggagcagatgacacagtattagaagacataaatttgccaggg
aaatggaaaccaaaaatgatagggggaattggaggttttatcaaagtaagacagtatgat
caaatacttatagaaatttgtggaaagaaagctataggcacagtattagtaggacctaca
cctgtcaacataattggaagaaatctgttgactcaaattgggtgcactctaaattttccc
attagtcctattgaaactgtaccagtaaaattgaagccaggaatggatggcccaagggtc
aaacaatggccattaacggaagaaaaaataaaagcattaatagaaatctgtacagaaatg
gaaaaggaagggaagatctcaaaaattgggcctgaaaatccatacaatactccagtattt
gctataaagaaaaaagacagtactaaatggagaaaattagtagattttagagaacttaat
aaaagaactcaagatttttgggaagttcaattaggaataccgcatcccgcagggttaaaa
aagaagaaatcagtaacagtactagatgtgggggatgcatacttttcagttcccttagat
aaggaattcaggaagtatactgcatttaccatacctagtacaaacaatgagacaccaggg
atcagatatcagtacaatgtacttccacaaggatggaaaggatcaccagcaatatttcaa
agcagcatgacgaaaatcttagagccttttagaaaacagaatccagacatagtggtctat
caatacatggatgatttgtatgtaggatctgacttagaaatagggcagcatagaacaaaa
atagaggaactgagacaacatctactgaagtggggacttactacaccagacaaaaaacat
cagaaagaacctcccttcctttggatgggttatgaactacatcctgataaatggacagta
cagcctatagtgctgccagaaaaggacaactggactgtcaatgacatacagaagttagtg
ggaaaattgaattgggcaagtcagatttacccagggattaaagtaaaacaattatgcaga
ctccttaggggaacyaaggcactaacagacatagtaccactaacaraagaggcagagcta
gaactggcagaaaacagggaaattttaaaagaaccagtacatggggtgtattatgaccca
tcaaaagacttaatagcagaaatacagaagcaggggcagggccaatggacatatcaaatc
tatcaggagccatttaaaaatctgaaaacaggaaaatatgcaaggacgaggggtgcc
>OK148900
cctcaaatcactctttggcaacgacctctagtcacagtaaaaatagggggacagatgaag
gaagctctattagatacaggagcagatgacacagtattagaagacataaatttgccaggg
aaatggaaaccaaaaatgatagggggaattggaggttttatcaaagtaagacagtatgat
caaatacttatagaaatttgtggaaagaaagctataggcacagtattagtaggacctaca
cctgtcaacataattggaagaaatctgttgactcaaattggrtgcactctaaattttccc
attagtcctattgaaactgtaccagtaaaattgaagccaggaatggatggcccaagggtc
aaacaatggccattaacggaagaaaaaataaaagcattagtagaaatctgtacagaaatg
gaaaaggaagggaagatctcaaaaattgggcctgaaaatccatacaatactccagtattt
gctataaagaaaaaagacagtactaaatggagaaaattagtagattttagagaacttaat
aaaagaactcaagatttttgggaagttcaattaggaataccgcatcccgcagggttaaaa
aagaagaaatcagtaacagtactagatgtgggggatgcatacttttcagttcccttagat
aaggaattyaggaagtatactgcatttaccatacctagtataaacaatgagacaccaggg
aycagatatcagtacaatgtacttccacaaggatggaaaggatcaccagcaatatttcaa
agcagcatgacgaaaatcttagagccttttagaaaacagaatccagacatagtggtctat
caatacatggatgatttgtatgtaggatctgacttagaaatagggcagcatagaacaaaa
atagaggaactgagacaacatctactgaagtggggacttactacaccagacaaaaaacat
cagaaagaacctcccttcctttggatgggttatgaactacatcctgataaatggacagta
cagcctatagtgctgccagaaaaggacaactggactgtcaatgacatacagaagttagtg
ggaaaattgaattgggcaagtcagatttacccagggattaaagtaaaacaattatgcaga
ctccttaggggaaccaaggcactaacagacatagtaccactaacaaaagaggcagagcta
gaactggcagaaaacagggaaattttaaaagaaccagtacatggggtgtattatgaccca
tcaaaagacttaatagcagaaatacagaagcaggggcagggccaatggacatatcaaatc
tatcaggagccatttaaaaatctgaaaacaggaaartatgcaaggacgaggggtgcc
>OK148974
cctcaaatcactctttggcaacgacccctagtcacagtaaaaatagggggacagatgaar
gaagctctattagatacaggagcagatgacacagtattagaagacataaatttgccaggg
aaatggamaccaaaaatgatagggggaattggaggttttatcaaagtaagacagtatgat
caaatacytatagaaatttgtggaaagaaagctataggcacagtattagtaggacctaca
cctgtcaacataattggaagaaaymtgttgactmaamttgggtgcactctaaattttccc
attagtcctattgaaactgtaccagtaaaattraagccaggaatggatggcccaagggtc
aaacaatggccattaacggaagaaaaaataaaagcattaatagaaatctgtacagaaatg
gaaaaggaagggaaaatctcaaaaattgggcctgaaaatccatacaatactccagtattt
gctataaagaaaaaagacagtactaaatggagaaaaytagtagattttagagaacttaat
aaaagaactcaagatttttgggaggttcaattaggaataccgcatcccgcagggttaaaa
aagaagaaatcagtaacagtactagatgtgggggatgcatatttttcagttcccttagat
aaagaattcaggaagtatactgcatttaccatacctagtacaaacaatgagacaccaggg
atcagatatcagtacaatgtacttccacaaggatggaaaggatcaccakcaatatttcaa
agcagcatgacgaaaatcttagagccttttagaaaacagaatccagacatagtgrtctat
caatacatggatgatttgtatgtaggatctgacttagaaatagggcagcatagaacaaaa
atagaggaactgagacaacatctactgarrtggggacttactacaccagacaaaaaacat
cagaaagaacctcccttcctttggatgggttatgaactacatcctgataaatggacagta
cagcctatagtgctgccagaaaaggacaactggactgtcaatgacatacagaagttagtg
ggaaaattgaattgggcaagtcagatttacccagggattaaagtaaaacaattatgcaga
ctccttaggggaaccaaggcactaacagacatagtaccactaacaaaagaggcagagcta
gaactggcagaaaacagggaaattttaaaagaaccagtacatggggtgtattatgaccca
tcaaaagacttaatagcagaaatacagaagcaggggcagggccaatggacatatcaaatc
tatcaggagccatttaaaaatctgaaaacaggaaaatatgcaaggacgaggggtgcc
>OK148948
cctcaaatcactctttggcaacgacccctagtcgcagtaaaaatagggggacagatgaag
gaagctctattagatacaggagcagatgacacagtattagaagacataaatttgccaggg
aaatggaaaccaaaaatgatagggggaattggaggttttatcaaagtaagacagtatgat
caaatacttatagaaatttgtggaaagaaagctataggcacagtattagtaggacctaca
cctgtcaacataattggaagaaatctgttgactcaaattgggtgcactctaaattttccc
attagtcctattgaaactgtaccagtaaaattaaagccaggaatggatggcccaagggtc
aaacaatggccattaacggaagaaaaaataaaagcattaatagaaatctgtacagaaatg
gaaaaggaagggaaaatctcaaaaattgggcctgaaaatccatacaatactccagtattt
gctataaagaaaaaagacagtactaaatggagaaaattagtagattttagagaacttaat
aaaagaactcaagatttttgggaggttcaattaggaataccgcatcccgcagggttaaaa
aagaagaaatcagtaacagtactagatgtgggggatgcatacttttcagttcccttagat
aaagaattcaggaagtatactgcatttaccatacctagtacaaacaatgagacgccaggg
atcagatatcagtacaatgtacttccacaaggatggaaaggatcaccagcaatatttcaa
agcagcatgacgaaaatcttagagccttttagaaaacagaatccagacatagtggtctat
caatacatggatgatttgtatgtaggatctgacttagaaatagggcagcatagaacaaaa
atagaggaactgagacaacatctactgaagtggggacttactacaccagacaaaaaacat
cagaaagaacctcccttcctttggatgggttatgaactacatcctgataaatggacagta
cagcctatagtgctgccagaaaaggacaactggactgtcaatgacatacagaagttagtg
ggaaaattgaattgggcaagccagatttacccagggattcaagtaaaacaattatgcaga
ctccttaggggaaccaaggcactaacagacatagtaccactaacaaaagaggcagagcta
gaactggcagaaaacagggaaattttaaaagaaccagtacatggggtgtattatgaccca
tcaaaagacttaatagcagaaatacagaagcaggggcaggaacaatggacatatcaaatc
tatcaggagccatttaaaaatctgaaaacaggaaaatatgcaaaaacgaggggtgcc
>OK148895
cctcaaatcactctttggcaacgacccctagtcgcagtaaaaatagggggacagatgaag
gaagctctattagatacaggagcagatgacacagtattagaagacataaatttgccaggg
aaatggaaaccaaaaatgatagggggaattggaggttttatcaaagtaagacagtatgat
caaatacttatagaaatytgtggaaagaaagctataggcacagtattagtaggacctaca
cctgtcaacataattggaagaaatctgttgactcaaattgggtgcactctaaattttccy
attagtcctattgaaactgtaccagtaaaattaaagccaggratggatggcccaagggtc
aaacaatggccattaacggaagaaaaaataaaagcattaakagaaatctgtacagaaatg
gaaaaggaagggaaaatctcaaaaattgggcctgaaaatccatacaatactccagtattt
gctataaagaaaaaagacagtactaaatggagaaaattagtagattttagagaacttaat
aaaagaactcaagatttttgggargttcaattaggaataccgcatcccgcagggttaaar
aagaagaaatcagtaacagtactagatgtgggggatgcatacttytcagttcccttagat
aaagaattcaggaagtatactgcatttaccatacctagtacaaacaatgagacgccaggg
atcagatatcagtacaatgtacttccacaaggatggaaaggatcaccagcaatatttcaa
agcagcatgacraaaatcttagagycttttagaaaacagaatccagacatagtggtctat
caatacatggatgatttrtatgtaggatctgacttagaaatagggcagcatagaacaaaa
atagaggaactgagacaacatctactgaagtggggacttactacaccagacaaaaaacat
cagaaagagcctcccttyctttggatgggttatgaactacatcctgataaatggacagta
cagcctatagtgctgccagaaaaggacarctggactgtcaatgacatacagaagttagtg
ggaaaattgaattgggcaagccagatttacccagggattaaagtaaaacaattatgcaga
ctccttaggggaaccaaggcactaacagacatagtaccactaacaaaagaggcagagcta
gaactggcagaaaacagggaaattttaaaagaaccagtacatggggtgtattatgaccca
tcaaaagrcttaatagcagaaatacagaagcagggrcaggaacaatggacatatcaaatc
tatcagg--------------------------------------------------
>OK148902
cctcaaatcactctttggcaacgacccctagtcacartaaaartagggggacaratgarg
gaagctctattagatacaggagcagatgacacagtattagaagacataaatttgccaggg
aaatggaaaccaaaaatgatagggggaattggaggttttatcaaagtaagacaatatgat
caaatacytatagaaatttgtggaaagaaagctataggcacagtattagtaggacctaca
cctgtcaacataattggaagaaatctgttgactcaamttgggtgcactctaaatyttccc
attagtcctattgaaactgtaccagtaaaattgaagccaggaatggatggcccaagggtc
aaacaatggccattaacggaagaaaaaataaaagcattaatagaaatctgtacagaaatg
gaaaaggaagggaaaatctcaaaaattgggcctgaaaatccatacaatactccagtattt
gctataaagaaaaaagacagtactaaatggagaaaattagtagattttagagaacttaat
aaaagaactcaagatttttgggaggttcarctaggaataccgcatcccgcagggttaaaa
aagaagaaatcagtaacagtactagatgtgggggatgcatacttttcaattcccttagat
aaagaattcagaaagtatactgcatttaccataccyagtacaaacaatgagacaccaggg
atcagatatcagtacaatgtacttccacaaggatggaaaggatcaccagcaatatttcaa
agcagcatgacgaaaatcttagakccttttagaaaacagaatccaracatagtgrtctat
caatacatggatgatttgtatgtaggatctgacttagaaatagggcagcataggacaaaa
atagaggaactgagacaacatctactgargtggggacttactacaccagacaaaaaacat
cagaaagaacctcccttcctttggatgggttatgaactacatcctgataaatggacagta
cagcctatagtgctgccagaaaaggacaactggactgtcaatgacatacagaagttagtg
ggaaaattgaattgggcaagtcagatttacccagggattaaagtaaaacaattatgcaga
ctccttaggggaaccaaggcactaacagacatagtaccactaacaaaagaggcagagcta
gaactggcagaaaacagggaaattttaaaagaaccagtacatggggtgtattatgaccca
tcaaaagacttaatagcagaaatacagaagcaggggctgggccagtggacatatcaaatc
tatcaggagccatttaaaaatctgaaaacaggaaaatatgcaaggacgaggggtgcc
>OK148898
cctcaaatcactctttggcaacgacccctagtcacagtaaaaatagrgggacagatgaag
gaagctctattagatacaggagcagatgacacagtattagaagacataaatttgccaggg
aaatggaaaccaaaaatgatagggggaattggaggttttatcaaagtaagacagtatgat
caaatacttatagaaatttgtggaaagaargcyataggcacagtattagtaggacctaca
cctgtcaacataattggaagaaatctgttgactcaaattgggtgyactctaaattttccc
attagtcctattgaaactgtaccagtaaaattaaagccaggaatggatggcccaagggtc
aaacaatggccattaacggaagaaaarataaaagcattaatagaaatctgtacagaaatg
gaaaaggaagggaaaatctcaaaaattgggcctgaaaatccatacaayactccagtattt
gckataaagaaaaaagacagtactaaatggagaaaattagtagattttagagaacttaat
aaaagaactcaagatttttgggaagtkcaattaggaataccgcatcccgcagggttaaaa
aagaagaaatcagtaacagtactagatgtgggggatgcatacttttcarttcccttatgt
gaagaattcagaaagtatactgcatttaccatacctagtacaaacaatgagacaccaggg
atcagatatcagtacaatgtacttccacaaggatggaaaggatcaccagcaatatttcaa
agcagcatgacgaaaatcttagagccttttagaaaacagaatccagacatagtggtctat
caatacatggatgatttgtatgtaggatctgacttagaaatagggcagcatagaacaaaa
atagaggaactgagacaacatctactgaagtggggacttacyacaccagacaaaaaacat
cagaaagaaccccccttcctttggatgggttatgaactgcatcctgataaatggacagta
cagcctatagtgctgccagaaaaagacagctggactgtcaatgacatacagaagttagtg
ggaaaattaaattgggcaagtcagatttacccaggaattaaagtaagacaattatgcaga
ctcmttaggggaaccaagkcactaacagacatagtaccactaacaraagaggcagagcta
gaactggcagaaaacagggaaattttaaaagaaccagtacatggggtgtattatgaccca
tcaaaagacttaatagcagaaatacagaagcaggggcagggccaatggacatatcaaatc
tatcaggarccatttaaaaatctgaaaacaggaaaatatgcaaggacgaggggtgcc
>OK148899
cctcaaatcactctttggcaacgacctctagtcacagtaaaaatagagggacagatgaag
gaagctctattagatacaggagcagatgacacagtattagaagacataaatttgccagga
aaatggaaaccaaaaatgatagggggaattggaggtttcatcaaagtaagacagtatgat
caaatacttatagaaatttgtggaaagaaagctataggcacagtattagtaggacctaca
cctgtcaacataattggaagaaatctgttgactcaaattgggtgcactctaaattttccc
attagtcctattgaaactrtaccagtaaaattaaagccaggaatggatggcccaagggtc
aaacaatggccattaacggaagaaaaaataaaagcattaatagaaatctgtacagaaatg
gaaaaggaagggaaaatctcaaaaattgggcctgaaaatccatacaacactccagtattt
gctataaagaaaaaagacagtactaaatggagaaaattagtagattttagagaacttaat
aaaagaactcaaaatttttgggaagttcaattaggaataccgcatcccgcagggttaaaa
aagaagaaatcagtaacagtactagatgtgggggatgcatacttttcaattcccttatgt
gaagaattcagaaagtatactgcatttaccatacctagtacgaacaatgagacaccaggg
atcagatatcagtacaatgtacttccacaaggatggaaaggatcaccagcaatatttcaa
agcagcatgacgaaaatcttagagccttttagaaaacagaatccagayatagaggtctat
caatacatggatgatttrtatgtaggatctgacttagaaatagggcagcatagaacaaaa
atagaggaactgagacaacatctactgaagtggggacttactacaccagacaaaaaacat
cagaaagaaccccccttcctttggatgggttatgaactgcatcctgataaatggacagta
cagcctatagtgctgccagaaaaagacagctggactgtcaatgacatacagaagttagtg
ggaaaattaaattgggcaagtcagatttacccaggaattaaagtaaracaattatgcaga
ctccttaggggaaccaaggcactaacagacatagtawcaytaacaaaagaggcagagcta
gaactggcagaaaacagggaaattttaaragaaccagtacatggggygtattatgaccca
tcaaaagacttaatagcagaaatacagaagcaggggcagggccartggacatatcaaatc
tatcaggaaccatttaaaaatctgaaaacaggaaaatatgcaaggacgaggggtgcc
>OK148947
cctcaaatcactctttggcaacgaccccttgtcacagtaaaaatagggggacagatgaag
gaagctctattagatacaggagcagatgacacagtattagaagacataaatttgccaggg
aaatggaaaccaaaaatgatagggggaattggaggttttatcaaagtaagacagtatgat
caaatacttatagaaatttgtggaaagaaagctataggyacagtattagtaggacctaca
cctgtcaacataattggaagaaatctgttgactcagattgggtgcactctaaattttccc
attagtcctattgaaactgtrccagtaaaattgaagccaggaatggatggcccaagggtc
aaacaatggccattaacrgaagaaaaaataaaagcattaatagaaatctgtacagaaatg
gaaaaggaagggaaaatctcaaaaattgggcctgaaaatccatacaatactccagtattt
gctataaagaaaaaagacagtactaaatggagaaaattagtwgattttagagaacttaat
aaaagaactcaagatttttgggaggttcaattaggaataccrcatcccgcagggttaaaa
aagaagaaatcagtaacagtaytagatgtgggggatgcatacttttcagttcccttagat
aaagaattcaggaagtatactgcatttaccatacctagtacaaacaatgagacaccaggg
atcagatatcagtacaatgtacttccacaaggatggaaaggatcaccagcaatatttcaa
tgcagcatgacraaaatcttagagccttttagaaaacagaatccagacatagtgatctat
caatacatggatgatttgtatgtaggatctgacttagaaatagggcagcatagaacaaaa
atagaggaactgagacaacatctaytgaaatggggacttactacaccagayaaaaaacat
cagaaagaacctcccttcctytggatgggttatgaaytacatcctgataaatggacagta
cagcctatagtgctgccagaaaaggacaactggactgtcaatgacatacagaagttagtg
ggaaaattraattgggcaagtcagatttacccagggattaaartaaaacaattatgcaga
ctccttagaggaaccaaggcactaacagacatagtaycactawcammagaggcagarcta
gaactggcagaaaacagggarattttaaaagaaccagtacatggggtgtattatgaccca
tcaaaagacttaatagcagaaatacagaagcaggggcagggccaatggacatatcaaatc
tatcaggagcaatttaaaaatctgaaaacaggaaaatatgcaaggacgaggggtgcc
>OK148925
cctcaaatcactctttggcaacgacccctagtcacaataaaaatagggggacagatgaag
gaagctctattagatacaggagcagatgatacagtgttagaagatataaatttgccagga
aaatggaagccaaaaatgatagggggaattggaggttttatcaaagtaagacagtatgat
caaatacttatagaaatttgtggaaagaaagctataggtacagtattagtaggacctaca
cctgtcaacataattggaagaaatctgttgactcaaattggttgcactttaaattttccc
attagtcctattgaaacggtaccagtaaaattgaagccaggaatggatggcccaaaggtc
aaacaatggccattaacggaagaaaaaataaaagcattaatagaaatttgtacagaaatg
gaaaaggaagggaaaatctcaaaaattgggcctgaaaatccatacaatactccagtattt
gccataaagaaaaaagacagtactaaatggagaaaattagtagactttagagaacttaat
aaaagaactcaggatttttgtgaggttcaattaggaataccgcatcctgcagggttaaaa
aagaaaaaatcagtaacagtgctagatgtgggagatgcatatttctcagttcccttatat
gaagatttcaggaagtatactgcatttaccatacctagtacaaacaatgagacaccaggg
atcagatatcagtacaatgtacttccacaaggatggaaaggatcacccgcaatatttcaa
agcagtatgactaaaatcttagagccatttagaaaacagaatccagacatagtggtctat
caatatatggatgatttgtatgtaggatctgacttagaaatagggcaacatagaacaaaa
atagaggaactgagacaacatctactgaaatggggacttactacaccagataaaaaacat
cagaaagaacctcccttcctttggatgggctatgaactacaccctgataaatggacagta
cagcctatagtgctgccagaaaaggaccactggactgtcaatgacatacagaagttagtg
ggaaaattgaattgggcaagtcagatttacccagggattaaagtaaaacaattatgcaga
ctccttagaggaaccaaggcactaacagacatagtaccactaacaaaagaggcagagtta
gaattggcagaaaacaaggaaattttaaaagaaccagtacatggggtgtattatgaccca
tcaaaagacttaatagcagaaatacagaagcagggggagggccaatggacatatcaaatt
tatcaggagccatttaaaaatctgaaaacaggaaaatatgcaagaacgaggggtgcc
>OK148897
cctcaaatcactctttggcaacgacccctagtcacaataaraatagggggacagatgaag
gaagctctrttagayacaggagcagatgatacagtgttagaagacataaatttgccagga
aaatggaaaccaaaaatgatagggggaattggaggttttatcaaagtaagacagtatgat
caaatacttrtagaaatttgtggaaagaaagctataggtacagtattgrtaggacctaca
cctgtcaacataattggaagaaatctgttgactcaaattggttgcactttaaattttccc
attagtcctattgaaactgtaccagtaaaattgaagccaggaatggatggcccaarggtc
aaacaatggccattaacggaagaaaaaataaaagcattartagaaatttgtgcagaaatg
gaaaaagaagggaaaatctcaaaaattgggcctgaaaatccatacaatactccagtattt
gccataaagaaaaaagacagtactaaatggagaaaattagtagactttagagaacttaat
aaaagaactcaggatttttgtgaggttcaattaggaataccgcatcckgcagggttaaaa
aagaaaaaatcagtaacagtgctagatgtgggagatgcatatttctcagttcccttatat
gaagaattcaggaagtatactgcatttacyatacctagtayaaacaatgagacaccaggg
atcagatatcagtacaatgtacttccacaaggatggaaaggatcaccagcaatatttcaa
gccagtatgactaaaatcttagagccatttagaaaacagaatccagacatagtgrtctat
caatacatggatgatttgtatgtaggatctgacttagaaatagggcaacatagaacaaaa
rtagaggaactgagacaacatctactgaaatggggacttactacaccagacaaaaaacat
cagaaagaacctcccttcctttggatgggttatgaactacaccctgataaatggacagta
cagcctatagtgctgccagaaaaggaccactggactgtcaatgacatacagaagttagtg
ggaaaattgaattgggcaagtcagatttacccagggattaaagtaaaacaattatgcaga
ctccttagaggaaccaaggcactaacagacatagtaccactaacaagagaggcagagtta
gaattggcagaaaacaaggaaattttaaaagaaccagtacatggggtgtattatgaccca
tcaaaagacttaatagcagaaatacagaagcagggggagggccaatggacatatcaaatt
tatcaggagccatttaagaatctaaaaacaggaaaatatgcaaaaacgaggggtgcc
>47_BF.BR.2010.10BR_RJ026.KJ849798
cctcaaatcactctttggcagcgacccctggtcacaataaaagtagggggacagataaag
gaagctctattagatacaggagcagatgatacagtattagaagacataaatttgccagga
aaatggaaaccaaaaatgatagggggaattggaggttttatcaaagtaagacagtatgat
caaatagtcttagaaatttgtggaaagaaagctataggtacagtattagtaggacctaca
cctgtcaacataattggaagaaatctgttgactcaaattggttgcactttaaattttccc
atcagtcctattgaaactgtaccagtgaaattgaagccaggaatggatggcccaaaggtc
aaacaatggccattgacggaagaaaaaataaaagcattagtagaaatctgtacagaaatg
gaaaaggaaggaaaaatctcaaaaattgggcctgagaatccatacaatactccagtattt
gccataaagaaaaaagacagtactaaatggagaaaattagtagattttagagaacttaat
aaaagaactcaagatttttgggaggttcaattaggaataccacatccttcaggattaaaa
aagaaaaaatcagtaacagtactagatgtgggtgatgcatatttttcagttcccctatgt
gaaggattcaggaagtatactgcatttaccatacctagtataaacaatgagacaccaggg
attagatatcagtacaatgtacttccacagggatggaaaggatcaccagcaatatttcaa
agcagcatgacaaaaatcttagagccttttagaaaacagaatccagacatagtggtctat
caatacatggatgatttatatgtaggatctgacttagaaatagggcagcatagagcaaaa
atagaggaactgagacaacatctactgaagtgggggtttaccacaccagacaaaaaacat
cagaaagaacctcccttcctttggatgggttatgaactccatcctaataaatggacagta
cagcctataatgctgccagaaaaagacagctggactgtcaatgacatacagaagttagtg
ggaaaattgaattgggcaagtcagatttacccagggattaaagtgaggcaattatgcaga
ctccttaggggggccaaggcattaacagacatagtaccactaacaaaagaagcagagcta
gaactggcagaaaatagggaaattttaaaagaaccagtgcatggggtatactatgaccca
tcaaaagacttaatagcagagatacagaagcagggacaaggccaatggacatatcaaatt
tatcaggagccatttaaaaatctgaaaacaggaaagtatgcaaggacgaggggtgcc
>OK148939
cctcaaatcactctttggcarcgacccytagtcacaataaaagtagggggacagataagg
gaagctctattagatacaggagcagatgatacagtattagaagayataratttgccagga
aaatggaaaccaaraatgatagggggaattggaggttttatyaaagtaagacagtatgat
caaatacttrtagaaatttgtggaaagaaagctataggtacagtattagtaggacctaca
cctgtcaacataattggaagaaatctgttgactcaacttggttgcacattaaattttccc
attagtcctattgaaactgtaccagtaaaattgaagccaggaatggatggcccaaaggtc
aaacaatggccattaacrgaagaaaaaataaaagcattaatrgaaatytgtacagaaatg
gaaaaggaaggraaaatctcaaaaattgggcctgaaaatccatacaatactccagtattt
gccataaagaaaaaggacagtactaaatggagraaattagtagattttagagaacttaat
aaaagaactcaagatttttgggaagttcaactaggaataccgcaycctgcagggttaaaa
aagaaaaaatcagtaacagtactagatgtgggagatgcatatttytcagttcccttagat
gaagcattcagraagtatactgcatttaccatacctagtacaaacaatgagacaccaggg
attagatatcagtacaatgtacttccacagggatggaaaggatcaccagcaatatttcaa
agcagcatgacaaaaatcttagagccttttagaraamagaatccagacatrgtgatctat
caatacatggatgatttgtatgtaggatctgacttagaaatagggcagcatagaacaaaa
atagaggaactgagacaacatctattgaartggggayttactacaccagacaaaaarcat
cagaaagaacctcccttcctttggatgggttatgaactacatcctgataaatggacagta
cagcctatagtgctgccagaaaaggacaactggactgtcaatgacatacagaagttagtg
ggaaaattraattgggcaagtcagatttacccagggattaargtaaracaattatgcaga
ctccttaggggaaccaarkcaytaacagayatagtaccactaacaaaagaggcagagyta
gaattggcagaaaacagggaaattttaaaagaaccagtacatggggcrtattatgaccca
tcaaaagacttaatagcagaaatacagaagcagggrmwwggccaatggacatrkcaaatc
tatcaggagccatttaaaaatctgaaaacaggaaaatatgcaagga-----------
>OK148907
cctcagatcactctttggcaacgacccctagtcacaataaaagtagggggacagatgaga
gaagctctgttagatacaggagcagatgatacagtattagaagacatraatttgccagga
aaatggaaaccaaaaatgatagggggaattggaggttttatcaaagtaagacaatatgat
caaatagtcatagaaatttgtggaaagaaagctatagggacagtattagtargacctaca
cctgtcaacataattggaagaaatctgttgactcaaattggttgcactttaaattttccc
attagtcctattgaaactataccagtaaaattgaagccaggaatggatggcccaaaggtc
aaacaatggccattaacggaagaaaaaataaaagcattaatggaaatctgtacagaaatg
gaaaaggaagggaaaatttcaaaaattgggcctgaaaatccatacaatactccagtattt
gccataaagaamraggacagtactaaatggagaaaattagtagattttagagaacttaat
aaaagaactcaagatttttgggaggttcaattaggaataccacatccagcagggttaaaa
aagaamaaatcagtaacagtactagatgtgggagatgcatatttttcagttcctctatgt
gaagaattcaggaagtatactgcatttaccgtacctagtacaaacaatgagacaccagga
attagatatcagtacaatgtacttccacagggatggaaaggatcaccagcaatatttcaa
agcagcatgacaagaatcttagagccttttagaaaacaaaatccagacatagtgatctat
caatacatggatgatttgtatgtaggatctgatttagaaatagggcagcacagagcaaaa
atagaggaactgagacaacatctattgaaatggggactaaccacaccagacaaaaaacat
cagaaagaacctcccttcctttggatgggttatgaactacatcctgataagtggacagta
cagcctatagtgctgccagaaaaggacaactggactgtcaatgacatacaaaagttagtg
ggaaaattgaattgggcaagtcagatttacccagggattaaagtaagacaattatgcaga
ctccttaggggaactaaggcactaacagacatagtaccactaacaaaagaggcagagcta
gaactggcagaaaacagggaaattttaaaagaaccagtacatggggtgtattatgaccca
tcaaaagacttaatagcagaaatacagaagcaggggcaaggccaatggacatatcaaatc
tatcaggagccatttaaaaatctgaaaacaggaaaatatgcaaggtcaaggggtgcc
